# Supplementary material for: Patterns of Organ‐Specific Proteomic Aging in Relation to Lifestyle, Diseases, and Mortality
Source: Aging Cell. 2025 Oct 8;24(12):e70251. doi: 10.1111/acel.70251 (PMC12686593; doi:10.1111/acel.70251)
Supplement: Supplementary file 2 — Table S1: Coefficient estimates in proteomic aging models for females. Table S2: Coefficient estimates in proteomic aging models for males. Table S3: Associations between lifestyle/environmental factors and organ aging. Table S4: ICD codes of 16 chronic diseases. Table S5: Mean z‐scored age gap of individuals diagnosed with specific chronic disease. Table S6: PheWAS results of z‐scored organ‐specific proteomic age gap and incident disease. Table S7: Associations between organ‐specific aging and 16 chronic diseases. Table S8: Associations between organ‐specific aging and 16 chronic diseases in extreme agers. [file ACEL-24-e70251-s002.xlsx]

## Sheet: Table of Contents
Table of Contents
Table S1: Coefficient estimates in proteomic aging models for females
Table S2: Coefficient estimates in proteomic aging models for males
Table S3: Associations between lifestyle/environmental factors and organ aging.
Table S4: ICD codes of 16 chronic diseases.
Table S5: Mean z-scored age gap of individuals diagnosed with specific chronic disease.
Table S6: PheWAS results of z-scored organ-specific proteomic age gap and incident disease.
Table S7: Associations between organ-specific aging and 16 chronic diseases.
Table S8: Associations between organ-specific aging and 16 chronic diseases in extreme agers.

## Sheet: Table S1
Table S1: Coefficient estimates in proteomic aging models for females
Organ	Intercept	A1BG	AAMDC	AARSD1	ABCA2	ABHD14B	ABL1	ABO	ABRAXAS2	ACAA1	ACADM	ACADSB	ACAN	ACE	ACE2	ACHE	ACOT13	ACOX1	ACP1	ACP5	ACP6	ACRBP	ACRV1	ACSL1	ACTA2	ACTN2	ACTN4	ACVRL1	ACY1	ACY3	ACYP1	ADA	ADA2	ADAM12	ADAM15	ADAM22	ADAM23	ADAM8	ADAM9	ADAMTS1	ADAMTS13	ADAMTS15	ADAMTS16	ADAMTS4	ADAMTS8	ADAMTSL2	ADAMTSL4	ADAMTSL5	ADCYAP1R1
All protein	57.2025	0.0430876	-0.0059556	0.0449417	0	0	0	0.0684556	0	0	0.0141837	0.0653698	0	-0.000670023	0	-0.0679878	0	0	0.0389929	0	0	0	0.0448667	0.0168675	0.194102	0	0	-0.0508345	0	0	0	-0.0611375	-0.0868604	-0.0563212	0	0.0528414	0.048305	0	0	0.0192244	-0.0258404	-0.206392	0.103779	0.0600959	0	-0.105287	-0.0513828	-0.132933	-0.00797733
Brain	57.208				0.27789																															0.149533													-0.122758
Artery	57.2257												0.128514
Liver	57.2128	0.694308
Immune	57.2																																					-0.13314
Intestine	57.2107
Lung	57.2185
Heart	57.2128
Pancreas	57.2096
Muscle	57.2265
Adipose	57.2299
Kidney	57.2248
[truncated: 2,868 more columns]

## Sheet: Table S2
Table S2: Coefficient estimates in proteomic aging models for males
Organ	Intercept	A1BG	AAMDC	AARSD1	ABCA2	ABHD14B	ABL1	ABO	ABRAXAS2	ACAA1	ACADM	ACADSB	ACAN	ACE	ACE2	ACHE	ACOT13	ACOX1	ACP1	ACP5	ACP6	ACRBP	ACRV1	ACSL1	ACTA2	ACTN2	ACTN4	ACVRL1	ACY1	ACY3	ACYP1	ADA	ADA2	ADAM12	ADAM15	ADAM22	ADAM23	ADAM8	ADAM9	ADAMTS1	ADAMTS13	ADAMTS15	ADAMTS16	ADAMTS4	ADAMTS8	ADAMTSL2	ADAMTSL4	ADAMTSL5	ADCYAP1R1
All protein	57.5668	0.0160933	-0.0217331	0	0	0	0	0.00563239	0	0	0	0	0	0	0	-0.0323385	0	0	0	-0.072791	-0.0219182	0.0196149	0.217707	-0.0175482	0.14558	0	-0.00151842	-0.0531539	0.0702765	0.00897575	0	-0.081242	-0.162595	-0.0304564	0.0233369	0.0404609	-0.0121302	0.00404342	-0.00450791	0.017017	-0.0848127	-0.131891	0.185887	0.0697813	0	-0.116701	0	-0.0761248	-0.00846459
Brain	57.569				0.23515																															0.898223													-0.111078
Artery	57.5991												-0.812498
Liver	57.5877	0.80225
Immune	57.5887																																					-0.157955
Intestine	57.5644
Lung	57.5749
Heart	57.5673
Pancreas	57.5761
Muscle	57.5491
Adipose	57.5707
Kidney	57.5674
[truncated: 2,868 more columns]

## Sheet: Table S3
Table S3: Associations between lifestyle/environmental factors and organ aging.
Organ	Field ID	Coefficient	p.value	p.correct	Description
Adipose	X22189.0.0	0.070312	1.83504e-49	1.89376e-46	Townsend deprivation index
Adipose	X699.0.0	4.3e-05	0.922471	1	Length of time at current address
Adipose	X709.0.0	-0.019727	3.60152e-07	0.000371676	Number in household
Adipose	X728.0.0	-0.043047	4.03762e-15	4.16682e-12	Number of vehicles in household
Adipose	X738.0.0	-0.067091	2.10677e-49	2.17419e-46	Average total household income
Adipose	X757.0.0	-0.001212	0.0489301	1	Time employed in main current job
Adipose	X767.0.0	0.002504	1.40561e-06	0.00145059	Length of working week for main job
Adipose	X816.0.0	0.004174	0.546561	1	Job involves heavy manual or physical work
Adipose	X826.0.0	0.048435	3.63565e-12	3.75199e-09	Job involves shift work
Adipose	X845.0.0	-0.010939	1.40988e-05	0.01455	Age completed full time education
Adipose	X3426.0.0	0.029012	0.0368699	1	Job involves night shift work
Adipose	X670.0.0	0.095553	8.99281e-14	9.28058e-11	Type of accommodation lived in
Adipose	X680.0.0	0.078503	4.63616e-40	4.78452e-37	Own or rent accommodation lived in
Adipose	X1558.0.0	0.06858	2.07818e-108	2.14468e-105	Alcohol intake frequency.
Adipose	X1618.0.0	-0.164674	2.32101e-30	2.39528e-27	Alcohol usually taken with meals
Adipose	X1628.0.0	0.090687	3.40755e-41	3.5166e-38	Alcohol intake versus 10 years previously
Adipose	X3731.0.0	0.016685	0.642471	1	Former alcohol drinker
Adipose	X5364.0.0	0.011976	0.238679	1	Average weekly intake of other alcoholic drinks
Adipose	X20117.0.0	-0.111752	1.99272e-27	2.05649e-24	Alcohol drinker status
Adipose	X1289.0.0	-0.011548	1.11269e-06	0.0011483	Cooked vegetable intake
Adipose	X1299.0.0	-0.006827	0.00195138	1	Salad / raw vegetable intake
Adipose	X1309.0.0	-0.01193	8.7977e-05	0.0907923	Fresh fruit intake
Adipose	X1319.0.0	-0.030702	3.24012e-28	3.3438e-25	Dried fruit intake
Adipose	X1329.0.0	-0.064929	1.39108e-36	1.43559e-33	Oily fish intake
Adipose	X1339.0.0	-0.027766	3.15262e-06	0.00325351	Non-oily fish intake
Adipose	X1349.0.0	0.040666	1.56274e-18	1.61275e-15	Processed meat intake
Adipose	X1359.0.0	-0.008785	0.0965095	1	Poultry intake
Adipose	X1369.0.0	0.009157	0.102032	1	Beef intake
Adipose	X1379.0.0	0.006014	0.35664	1	Lamb/mutton intake
Adipose	X1389.0.0	0.005576	0.390223	1	Pork intake
Adipose	X1408.0.0	-0.026066	3.9838e-09	4.11129e-06	Cheese intake
Adipose	X1438.0.0	-0.004369	1.85737e-13	1.9168e-10	Bread intake
Adipose	X1458.0.0	-0.027039	1.04187e-51	1.07521e-48	Cereal intake
Adipose	X1478.0.0	0.05301	2.79746e-22	2.88697e-19	Salt added to food
Adipose	X1488.0.0	-0.002586	0.11838	1	Tea intake
Adipose	X1498.0.0	-0.009164	9.54194e-05	0.0984728	Coffee intake
Adipose	X1518.0.0	0.044947	5.50491e-08	5.68107e-05	Hot drink temperature
Adipose	X1528.0.0	0.019783	2.05505e-19	2.12081e-16	Water intake
Adipose	X1548.0.0	0.118745	2.90602e-50	2.99902e-47	Variation in diet
Adipose	X1538.0.0	0.066242	5.30843e-35	5.4783e-32	Major dietary changes in the last 5 years
Adipose	X1110.0.0	0.014414	6.36343e-05	0.0656705	Length of mobile phone use
Adipose	X1120.0.0	0.020279	7.37068e-07	0.000760654	Weekly usage of mobile phone in last 3 months
Adipose	X1130.0.0	0.031229	3.7127e-07	0.00038315	Hands-free device/speakerphone use with mobile phone in last 3 month
Adipose	X2237.0.0	0.149832	3.05876e-56	3.15664e-53	Plays computer games
Adipose	X864.0.0	-0.030246	4.01702e-35	4.14557e-32	Number of days/week walked 10+ minutes
Adipose	X874.0.0	-0.000175	0.0067053	1	Duration of walks
Adipose	X884.0.0	-0.030324	7.69853e-49	7.94488e-46	Number of days/week of moderate physical activity 10+ minutes
Adipose	X894.0.0	-0.000297	2.20068e-05	0.022711	Duration of moderate activity
Adipose	X904.0.0	-0.036579	1.53479e-49	1.5839e-46	Number of days/week of vigorous physical activity 10+ minutes
Adipose	X1070.0.0	0.079518	6.73541e-155	6.95094e-152	Time spent watching television (TV)
Adipose	X1080.0.0	0.028203	5.10347e-15	5.26678e-12	Time spent using computer
Adipose	X22033.0.0	-0.020535	4.96298e-79	5.1218e-76	Summed days activity
Adipose	X22034.0.0	-0.0007	1.46124e-39	1.508e-36	Summed minutes activity
Adipose	X22040.0.0	-0.069012	1.93629e-38	1.99825e-35	Summed MET minutes per week for all activity
Adipose	X2139.0.0	-0.010886	1.75099e-16	1.80702e-13	Age first had sexual intercourse
Adipose	X2149.0.0	-3.6e-05	0.351554	1	Lifetime number of sexual partners
Adipose	X2159.0.0	-0.032217	0.236664	1	Ever had same-sex intercourse
Adipose	X3669.0.0	-2.6e-05	0.593941	1	Lifetime number of same-sex sexual partners
Adipose	X1170.0.0	-0.049503	1.01402e-15	1.04647e-12	Getting up in morning
Adipose	X1180.0.0	0.025425	2.45388e-06	0.0025324	Morning/evening person (chronotype)
Adipose	X1190.0.0	0.114888	2.82204e-47	2.91235e-44	Nap during day
Adipose	X1200.0.0	0.069565	1.16136e-25	1.19853e-22	Sleeplessness / insomnia
Adipose	X1210.0.0	-0.161722	4.5301e-55	4.67506e-52	Snoring
Adipose	X1220.0.0	0.109049	1.15086e-31	1.18769e-28	Daytime dozing / sleeping (narcolepsy)
Adipose	X1239.0.0	-0.049421	1.63905e-05	0.016915	Current tobacco smoking
Adipose	X1269.0.0	0.006332	2.14229e-08	2.21084e-05	Exposure to tobacco smoke at home
Adipose	X1279.0.0	0.015179	4.53284e-16	4.67789e-13	Exposure to tobacco smoke outside home
Adipose	X2887.0.0	0.012062	6.60104e-36	6.81227e-33	Number of cigarettes previously smoked daily
Adipose	X2926.0.0	-0.001039	0.434583	1	Number of unsuccessful stop-smoking attempts
Adipose	X2936.0.0	0.043208	0.0983947	1	Likelihood of resuming smoking
Adipose	X3436.0.0	0.001346	0.665555	1	Age started smoking in current smokers
Adipose	X3456.0.0	0.009147	5.06602e-05	0.0522814	Number of cigarettes currently smoked daily (current cigarette smokers)
Adipose	X3476.0.0	-0.004427	0.824441	1	Difficulty not smoking for 1 day
Adipose	X3486.0.0	-0.02942	0.248871	1	Ever tried to stop smoking
Adipose	X3496.0.0	0.05697	0.00550994	1	Wants to stop smoking
Adipose	X6183.0.0	-0.008837	0.264389	1	Number of cigarettes previously smoked daily (current cigar/pipe smokers)
Adipose	X20160.0.0	-0.001328	0.891803	1	Ever smoked
Adipose	X20161.0.0	0.112919	2.89609e-36	2.98877e-33	Pack years of smoking
Adipose	X20162.0.0	0.107988	2.1908e-34	2.26091e-31	Pack years adult smoking as proportion of life span exposed to smoking
Adipose	X20116.0.0	0.002523	0.720069	1	Smoking status
Adipose	X1050.0.0	0.001987	0.358133	1	Time spend outdoors in summer
Adipose	X1060.0.0	-0.000236	0.935671	1	Time spent outdoors in winter
Adipose	X1717.0.0	-0.001412	0.797306	1	Skin colour
Adipose	X1727.0.0	0.024757	2.61585e-07	0.000269956	Ease of skin tanning
Adipose	X1757.0.0	0.054374	8.41165e-21	8.68083e-18	Facial ageing
Adipose	X1747.0.0	0.001887	0.657741	1	Hair colour (natural, before greying)
Artery	X22189.0.0	0.004712	0.322398	1	Townsend deprivation index
Artery	X699.0.0	0.001096	0.012174	1	Length of time at current address
Artery	X709.0.0	-0.027493	1.32189e-12	1.36419e-09	Number in household
Artery	X728.0.0	-0.016204	0.00312353	1	Number of vehicles in household
Artery	X738.0.0	-0.038263	3.36819e-17	3.47597e-14	Average total household income
Artery	X757.0.0	0.00094	0.13071	1	Time employed in main current job
Artery	X767.0.0	0.001489	0.00448242	1	Length of working week for main job
Artery	X816.0.0	0.024939	0.000359848	0.371363	Job involves heavy manual or physical work
Artery	X826.0.0	0.016811	0.0169215	1	Job involves shift work
Artery	X845.0.0	-0.016188	1.0457e-10	1.07917e-07	Age completed full time education
Artery	X3426.0.0	0.029699	0.0355187	1	Job involves night shift work
Artery	X670.0.0	0.024064	0.060418	1	Type of accommodation lived in
Artery	X680.0.0	-0.002011	0.734613	1	Own or rent accommodation lived in
Artery	X1558.0.0	0.034622	7.62743e-29	7.8715e-26	Alcohol intake frequency.
Artery	X1618.0.0	-0.102203	2.98432e-12	3.07982e-09	Alcohol usually taken with meals
Artery	X1628.0.0	0.049167	4.30424e-13	4.44197e-10	Alcohol intake versus 10 years previously
Artery	X3731.0.0	0.151981	1.35364e-05	0.0139695	Former alcohol drinker
Artery	X5364.0.0	0.000756	0.941731	1	Average weekly intake of other alcoholic drinks
Artery	X20117.0.0	-0.031569	0.00218886	1	Alcohol drinker status
Artery	X1289.0.0	-0.00765	0.00123353	1	Cooked vegetable intake
Artery	X1299.0.0	-0.004528	0.0398674	1	Salad / raw vegetable intake
Artery	X1309.0.0	0.01046	0.000582729	0.601376	Fresh fruit intake
Artery	X1319.0.0	-6.7e-05	0.980876	1	Dried fruit intake
Artery	X1329.0.0	-0.037364	3.86181e-13	3.98539e-10	Oily fish intake
Artery	X1339.0.0	-0.025557	1.8053e-05	0.0186307	Non-oily fish intake
Artery	X1349.0.0	-0.01215	0.00873891	1	Processed meat intake
Artery	X1359.0.0	-0.048906	2.2064e-20	2.277e-17	Poultry intake
Artery	X1369.0.0	-0.035093	3.77237e-10	3.89309e-07	Beef intake
Artery	X1379.0.0	-0.074262	5.43686e-30	5.61084e-27	Lamb/mutton intake
Artery	X1389.0.0	-0.033456	2.5704e-07	0.000265266	Pork intake
Artery	X1408.0.0	-0.003219	0.467653	1	Cheese intake
Artery	X1438.0.0	0.00201	0.000699139	0.721512	Bread intake
Artery	X1458.0.0	0.012437	3.81044e-12	3.93238e-09	Cereal intake
Artery	X1478.0.0	-0.000643	0.906305	1	Salt added to food
Artery	X1488.0.0	0.011979	4.68826e-13	4.83828e-10	Tea intake
Artery	X1498.0.0	0.006421	0.00625001	1	Coffee intake
Artery	X1518.0.0	-0.046942	1.47933e-08	1.52667e-05	Hot drink temperature
Artery	X1528.0.0	-0.001695	0.439553	1	Water intake
Artery	X1548.0.0	-0.014508	0.0688624	1	Variation in diet
Artery	X1538.0.0	0.010307	0.0549679	1	Major dietary changes in the last 5 years
Artery	X1110.0.0	-0.009739	0.00694856	1	Length of mobile phone use
Artery	X1120.0.0	-0.003654	0.373416	1	Weekly usage of mobile phone in last 3 months
Artery	X1130.0.0	-0.016263	0.00829503	1	Hands-free device/speakerphone use with mobile phone in last 3 month
Artery	X2237.0.0	0.000271	0.977232	1	Plays computer games
Artery	X864.0.0	-0.003631	0.139909	1	Number of days/week walked 10+ minutes
Artery	X874.0.0	0.000119	0.0681122	1	Duration of walks
Artery	X884.0.0	-0.004334	0.0364916	1	Number of days/week of moderate physical activity 10+ minutes
Artery	X894.0.0	0.000125	0.0787349	1	Duration of moderate activity
Artery	X904.0.0	-0.011483	3.69707e-06	0.00381538	Number of days/week of vigorous physical activity 10+ minutes
Artery	X1070.0.0	0.020155	2.30947e-11	2.38338e-08	Time spent watching television (TV)
Artery	X1080.0.0	-0.007793	0.0295021	1	Time spent using computer
Artery	X22033.0.0	-0.003372	0.00217774	1	Summed days activity
Artery	X22034.0.0	-3.3e-05	0.542718	1	Summed minutes activity
Artery	X22040.0.0	-0.002701	0.614336	1	Summed MET minutes per week for all activity
Artery	X2139.0.0	-0.005603	2.27485e-05	0.0234764	Age first had sexual intercourse
Artery	X2149.0.0	0.000107	0.00514791	1	Lifetime number of sexual partners
Artery	X2159.0.0	-0.016908	0.534711	1	Ever had same-sex intercourse
Artery	X3669.0.0	9.4e-05	0.0547733	1	Lifetime number of same-sex sexual partners
Artery	X1170.0.0	-0.026036	2.44966e-05	0.0252804	Getting up in morning
Artery	X1180.0.0	0.00344	0.522596	1	Morning/evening person (chronotype)
Artery	X1190.0.0	0.013674	0.0859729	1	Nap during day
Artery	X1200.0.0	0.044665	1.77051e-11	1.82717e-08	Sleeplessness / insomnia
Artery	X1210.0.0	0.069091	2.46058e-11	2.53931e-08	Snoring
Artery	X1220.0.0	0.019224	0.0392963	1	Daytime dozing / sleeping (narcolepsy)
Artery	X1239.0.0	-0.029575	0.00989928	1	Current tobacco smoking
Artery	X1269.0.0	0.000855	0.449819	1	Exposure to tobacco smoke at home
Artery	X1279.0.0	0.002315	0.215912	1	Exposure to tobacco smoke outside home
Artery	X2887.0.0	0.004842	6.27207e-07	0.000647277	Number of cigarettes previously smoked daily
Artery	X2926.0.0	0.00033	0.804588	1	Number of unsuccessful stop-smoking attempts
Artery	X2936.0.0	-0.005474	0.834544	1	Likelihood of resuming smoking
Artery	X3436.0.0	-0.012045	8.57126e-05	0.0884554	Age started smoking in current smokers
Artery	X3456.0.0	0.009629	1.59933e-05	0.0165051	Number of cigarettes currently smoked daily (current cigarette smokers)
Artery	X3476.0.0	0.046375	0.0187182	1	Difficulty not smoking for 1 day
Artery	X3486.0.0	0.01146	0.648915	1	Ever tried to stop smoking
Artery	X3496.0.0	0.017189	0.39572	1	Wants to stop smoking
Artery	X6183.0.0	0.002028	0.796481	1	Number of cigarettes previously smoked daily (current cigar/pipe smokers)
Artery	X20160.0.0	-0.015934	0.102222	1	Ever smoked
Artery	X20161.0.0	0.066187	1.92645e-13	1.9881e-10	Pack years of smoking
Artery	X20162.0.0	0.066097	8.08772e-14	8.34652e-11	Pack years adult smoking as proportion of life span exposed to smoking
Artery	X20116.0.0	-0.003411	0.627739	1	Smoking status
Artery	X1050.0.0	0.01045	1.39931e-06	0.00144409	Time spend outdoors in summer
Artery	X1060.0.0	0.001065	0.715903	1	Time spent outdoors in winter
Artery	X1717.0.0	-0.070375	1.05849e-37	1.09236e-34	Skin colour
Artery	X1727.0.0	0.005896	0.219787	1	Ease of skin tanning
Artery	X1757.0.0	0.039922	6.73562e-12	6.95116e-09	Facial ageing
Artery	X1747.0.0	-0.02987	2.29854e-12	2.3721e-09	Hair colour (natural, before greying)
Brain	X22189.0.0	0.063806	4.5631e-41	4.70912e-38	Townsend deprivation index
Brain	X699.0.0	0.000787	0.0719233	1	Length of time at current address
Brain	X709.0.0	-0.035224	1.01825e-19	1.05083e-16	Number in household
Brain	X728.0.0	-0.08166	3.31306e-50	3.41908e-47	Number of vehicles in household
Brain	X738.0.0	-0.079304	1.83406e-68	1.89275e-65	Average total household income
Brain	X757.0.0	0.000525	0.403002	1	Time employed in main current job
Brain	X767.0.0	0.000456	0.389378	1	Length of working week for main job
Brain	X816.0.0	0.021022	0.00294487	1	Job involves heavy manual or physical work
Brain	X826.0.0	0.027216	0.000131726	0.135941	Job involves shift work
Brain	X845.0.0	-0.008596	0.000566097	0.584212	Age completed full time education
Brain	X3426.0.0	0.007196	0.60152	1	Job involves night shift work
Brain	X670.0.0	0.132778	3.39828e-25	3.50702e-22	Type of accommodation lived in
Brain	X680.0.0	0.060747	1.30114e-24	1.34278e-21	Own or rent accommodation lived in
Brain	X1558.0.0	0.035672	1.62112e-30	1.67299e-27	Alcohol intake frequency.
Brain	X1618.0.0	-0.118431	4.47062e-16	4.61368e-13	Alcohol usually taken with meals
Brain	X1628.0.0	0.052566	9.33471e-15	9.63342e-12	Alcohol intake versus 10 years previously
Brain	X3731.0.0	0.073715	0.0342276	1	Former alcohol drinker
Brain	X5364.0.0	0.014708	0.159292	1	Average weekly intake of other alcoholic drinks
Brain	X20117.0.0	-0.084161	3.12279e-16	3.22272e-13	Alcohol drinker status
Brain	X1289.0.0	0.001476	0.53341	1	Cooked vegetable intake
Brain	X1299.0.0	-0.001139	0.605185	1	Salad / raw vegetable intake
Brain	X1309.0.0	-0.004618	0.128762	1	Fresh fruit intake
Brain	X1319.0.0	-0.007116	0.0108053	1	Dried fruit intake
Brain	X1329.0.0	-0.01833	0.0003681	0.379879	Oily fish intake
Brain	X1339.0.0	-0.011942	0.0449375	1	Non-oily fish intake
Brain	X1349.0.0	0.013419	0.0037716	1	Processed meat intake
Brain	X1359.0.0	-0.033635	2.01686e-10	2.0814e-07	Poultry intake
Brain	X1369.0.0	-0.01164	0.03777	1	Beef intake
Brain	X1379.0.0	-0.014118	0.0306328	1	Lamb/mutton intake
Brain	X1389.0.0	-0.01546	0.0172929	1	Pork intake
Brain	X1408.0.0	-0.007499	0.0904939	1	Cheese intake
Brain	X1438.0.0	0.002955	6.38847e-07	0.00065929	Bread intake
Brain	X1458.0.0	-0.007146	6.68112e-05	0.0689491	Cereal intake
Brain	X1478.0.0	0.030226	3.14854e-08	3.24929e-05	Salt added to food
Brain	X1488.0.0	0.003017	0.0685358	1	Tea intake
Brain	X1498.0.0	0.006551	0.00504931	1	Coffee intake
Brain	X1518.0.0	0.035852	1.53337e-05	0.0158243	Hot drink temperature
Brain	X1528.0.0	0.010231	2.98772e-06	0.00308333	Water intake
Brain	X1548.0.0	0.044045	3.36059e-08	3.46813e-05	Variation in diet
Brain	X1538.0.0	0.020475	0.00013841	0.14284	Major dietary changes in the last 5 years
Brain	X1110.0.0	-0.025647	1.09351e-12	1.1285e-09	Length of mobile phone use
Brain	X1120.0.0	-0.005742	0.160873	1	Weekly usage of mobile phone in last 3 months
Brain	X1130.0.0	-0.029073	2.26718e-06	0.00233973	Hands-free device/speakerphone use with mobile phone in last 3 month
Brain	X2237.0.0	0.030992	0.00109763	1	Plays computer games
Brain	X864.0.0	-0.00901	0.000245263	0.253111	Number of days/week walked 10+ minutes
Brain	X874.0.0	0.000106	0.103143	1	Duration of walks
Brain	X884.0.0	-0.014409	3.39254e-12	3.50111e-09	Number of days/week of moderate physical activity 10+ minutes
Brain	X894.0.0	9.4e-05	0.182745	1	Duration of moderate activity
Brain	X904.0.0	-0.03461	2.31457e-44	2.38864e-41	Number of days/week of vigorous physical activity 10+ minutes
Brain	X1070.0.0	0.038524	1.01842e-37	1.05101e-34	Time spent watching television (TV)
Brain	X1080.0.0	-0.012573	0.000433563	0.447437	Time spent using computer
Brain	X22033.0.0	-0.012591	2.25903e-30	2.33132e-27	Summed days activity
Brain	X22034.0.0	-0.000357	2.57313e-11	2.65547e-08	Summed minutes activity
Brain	X22040.0.0	-0.032304	1.66824e-09	1.72163e-06	Summed MET minutes per week for all activity
Brain	X2139.0.0	-0.002247	0.0883233	1	Age first had sexual intercourse
Brain	X2149.0.0	-3e-06	0.93847	1	Lifetime number of sexual partners
Brain	X2159.0.0	0.067796	0.0127239	1	Ever had same-sex intercourse
Brain	X3669.0.0	-2.5e-05	0.614633	1	Lifetime number of same-sex sexual partners
Brain	X1170.0.0	-0.045602	1.40815e-13	1.45321e-10	Getting up in morning
Brain	X1180.0.0	0.024861	3.79838e-06	0.00391993	Morning/evening person (chronotype)
Brain	X1190.0.0	0.0701	1.26813e-18	1.30871e-15	Nap during day
Brain	X1200.0.0	0.05421	3.31411e-16	3.42016e-13	Sleeplessness / insomnia
Brain	X1210.0.0	0.010299	0.321296	1	Snoring
Brain	X1220.0.0	0.092695	2.79197e-23	2.88132e-20	Daytime dozing / sleeping (narcolepsy)
Brain	X1239.0.0	0.17085	2.41981e-50	2.49724e-47	Current tobacco smoking
Brain	X1269.0.0	0.004044	0.00032794	0.338434	Exposure to tobacco smoke at home
Brain	X1279.0.0	0.009734	1.66614e-07	0.000171946	Exposure to tobacco smoke outside home
Brain	X2887.0.0	0.006844	9.52451e-13	9.82929e-10	Number of cigarettes previously smoked daily
Brain	X2926.0.0	0.000448	0.733792	1	Number of unsuccessful stop-smoking attempts
Brain	X2936.0.0	-0.067818	0.00894511	1	Likelihood of resuming smoking
Brain	X3436.0.0	-0.013262	1.41755e-05	0.0146291	Age started smoking in current smokers
Brain	X3456.0.0	0.015134	6.81479e-12	7.03286e-09	Number of cigarettes currently smoked daily (current cigarette smokers)
Brain	X3476.0.0	0.092342	2.1335e-06	0.00220177	Difficulty not smoking for 1 day
Brain	X3486.0.0	-0.044927	0.0727548	1	Ever tried to stop smoking
Brain	X3496.0.0	0.020627	0.306043	1	Wants to stop smoking
Brain	X6183.0.0	0.004637	0.581712	1	Number of cigarettes previously smoked daily (current cigar/pipe smokers)
Brain	X20160.0.0	0.073266	5.85117e-14	6.03841e-11	Ever smoked
Brain	X20161.0.0	0.138321	4.89351e-54	5.0501e-51	Pack years of smoking
Brain	X20162.0.0	0.140699	9.78524e-58	1.00984e-54	Pack years adult smoking as proportion of life span exposed to smoking
Brain	X20116.0.0	0.123978	1.08728e-69	1.12208e-66	Smoking status
Brain	X1050.0.0	-0.002053	0.342209	1	Time spend outdoors in summer
Brain	X1060.0.0	-0.001924	0.510808	1	Time spent outdoors in winter
Brain	X1717.0.0	-0.033897	6.61973e-10	6.83156e-07	Skin colour
Brain	X1727.0.0	0.043828	7.51072e-20	7.75107e-17	Ease of skin tanning
Brain	X1757.0.0	0.055688	1.00466e-21	1.03681e-18	Facial ageing
Brain	X1747.0.0	-0.006674	0.11712	1	Hair colour (natural, before greying)
Heart	X22189.0.0	0.031644	2.99656e-11	3.09245e-08	Townsend deprivation index
Heart	X699.0.0	0.000602	0.16863	1	Length of time at current address
Heart	X709.0.0	-0.014782	0.000137281	0.141674	Number in household
Heart	X728.0.0	-0.048458	9.84633e-19	1.01614e-15	Number of vehicles in household
Heart	X738.0.0	-0.039063	5.91495e-18	6.10423e-15	Average total household income
Heart	X757.0.0	0.000299	0.61432	1	Time employed in main current job
Heart	X767.0.0	-0.002228	8.14912e-06	0.00840989	Length of working week for main job
Heart	X816.0.0	0.020379	0.00225811	1	Job involves heavy manual or physical work
Heart	X826.0.0	0.005679	0.398122	1	Job involves shift work
Heart	X845.0.0	-0.004261	0.0948583	1	Age completed full time education
Heart	X3426.0.0	0.010155	0.44525	1	Job involves night shift work
Heart	X670.0.0	0.076426	2.47029e-09	2.54934e-06	Type of accommodation lived in
Heart	X680.0.0	0.006398	0.280774	1	Own or rent accommodation lived in
Heart	X1558.0.0	0.014988	1.43537e-06	0.0014813	Alcohol intake frequency.
Heart	X1618.0.0	-0.068811	2.8467e-06	0.0029378	Alcohol usually taken with meals
Heart	X1628.0.0	0.042612	3.15789e-10	3.25895e-07	Alcohol intake versus 10 years previously
Heart	X3731.0.0	0.100778	0.00433183	1	Former alcohol drinker
Heart	X5364.0.0	-0.014899	0.151344	1	Average weekly intake of other alcoholic drinks
Heart	X20117.0.0	-0.045471	1.03004e-05	0.01063	Alcohol drinker status
Heart	X1289.0.0	-0.002089	0.380172	1	Cooked vegetable intake
Heart	X1299.0.0	0.001015	0.645423	1	Salad / raw vegetable intake
Heart	X1309.0.0	0.002001	0.511054	1	Fresh fruit intake
Heart	X1319.0.0	0.000993	0.72271	1	Dried fruit intake
Heart	X1329.0.0	0.008983	0.0812912	1	Oily fish intake
Heart	X1339.0.0	0.001292	0.828465	1	Non-oily fish intake
Heart	X1349.0.0	-0.016739	0.000304248	0.313983	Processed meat intake
Heart	X1359.0.0	-0.042837	5.47461e-16	5.6498e-13	Poultry intake
Heart	X1369.0.0	-0.039707	1.403e-12	1.4479e-09	Beef intake
Heart	X1379.0.0	-0.062446	1.20939e-21	1.24809e-18	Lamb/mutton intake
Heart	X1389.0.0	-0.034207	1.3895e-07	0.000143397	Pork intake
Heart	X1408.0.0	0.004553	0.304344	1	Cheese intake
Heart	X1438.0.0	0.001901	0.00136796	1	Bread intake
Heart	X1458.0.0	0.00341	0.0575309	1	Cereal intake
Heart	X1478.0.0	-0.004897	0.370308	1	Salt added to food
Heart	X1488.0.0	0.004474	0.00700331	1	Tea intake
Heart	X1498.0.0	-0.018256	6.58374e-15	6.79442e-12	Coffee intake
Heart	X1518.0.0	-0.028965	0.000482502	0.497943	Hot drink temperature
Heart	X1528.0.0	0.013521	7.67969e-10	7.92544e-07	Water intake
Heart	X1548.0.0	-0.017411	0.0290995	1	Variation in diet
Heart	X1538.0.0	-0.0015	0.780094	1	Major dietary changes in the last 5 years
Heart	X1110.0.0	-0.026424	2.44928e-13	2.52766e-10	Length of mobile phone use
Heart	X1120.0.0	-0.012068	0.00299675	1	Weekly usage of mobile phone in last 3 months
Heart	X1130.0.0	-0.033068	6.04106e-08	6.23438e-05	Hands-free device/speakerphone use with mobile phone in last 3 month
Heart	X2237.0.0	-0.06206	6.2842e-11	6.4853e-08	Plays computer games
Heart	X864.0.0	0.003907	0.111504	1	Number of days/week walked 10+ minutes
Heart	X874.0.0	2.9e-05	0.650261	1	Duration of walks
Heart	X884.0.0	0.006943	0.000791592	0.816923	Number of days/week of moderate physical activity 10+ minutes
Heart	X894.0.0	0.000151	0.0327626	1	Duration of moderate activity
Heart	X904.0.0	0.009674	9.50424e-05	0.0980837	Number of days/week of vigorous physical activity 10+ minutes
Heart	X1070.0.0	0.004507	0.135431	1	Time spent watching television (TV)
Heart	X1080.0.0	-0.022607	3.88483e-10	4.00914e-07	Time spent using computer
Heart	X22033.0.0	0.004191	0.000130227	0.134394	Summed days activity
Heart	X22034.0.0	0.000116	0.0298556	1	Summed minutes activity
Heart	X22040.0.0	0.018698	0.000460135	0.47486	Summed MET minutes per week for all activity
Heart	X2139.0.0	0.002879	0.0285602	1	Age first had sexual intercourse
Heart	X2149.0.0	2e-06	0.96529	1	Lifetime number of sexual partners
Heart	X2159.0.0	-0.044137	0.103575	1	Ever had same-sex intercourse
Heart	X3669.0.0	1.6e-05	0.731057	1	Lifetime number of same-sex sexual partners
Heart	X1170.0.0	-0.018021	0.0035085	1	Getting up in morning
Heart	X1180.0.0	0.007696	0.153009	1	Morning/evening person (chronotype)
Heart	X1190.0.0	0.020921	0.00861251	1	Nap during day
Heart	X1200.0.0	0.021484	0.00122716	1	Sleeplessness / insomnia
Heart	X1210.0.0	0.108168	1.63486e-25	1.68718e-22	Snoring
Heart	X1220.0.0	0.038941	2.95374e-05	0.0304826	Daytime dozing / sleeping (narcolepsy)
Heart	X1239.0.0	-0.005723	0.617757	1	Current tobacco smoking
Heart	X1269.0.0	0.002325	0.0400941	1	Exposure to tobacco smoke at home
Heart	X1279.0.0	0.001086	0.560692	1	Exposure to tobacco smoke outside home
Heart	X2887.0.0	0.002855	0.00460679	1	Number of cigarettes previously smoked daily
Heart	X2926.0.0	-0.000693	0.617865	1	Number of unsuccessful stop-smoking attempts
Heart	X2936.0.0	0.027125	0.320721	1	Likelihood of resuming smoking
Heart	X3436.0.0	-0.006814	0.0266354	1	Age started smoking in current smokers
Heart	X3456.0.0	-0.001997	0.370923	1	Number of cigarettes currently smoked daily (current cigarette smokers)
Heart	X3476.0.0	0.033497	0.0875561	1	Difficulty not smoking for 1 day
Heart	X3486.0.0	-0.058182	0.0205434	1	Ever tried to stop smoking
Heart	X3496.0.0	0.033526	0.0964983	1	Wants to stop smoking
Heart	X6183.0.0	-0.007078	0.44148	1	Number of cigarettes previously smoked daily (current cigar/pipe smokers)
Heart	X20160.0.0	0.000844	0.931112	1	Ever smoked
Heart	X20161.0.0	0.019532	0.0348419	1	Pack years of smoking
Heart	X20162.0.0	0.014276	0.116763	1	Pack years adult smoking as proportion of life span exposed to smoking
Heart	X20116.0.0	0.005452	0.438614	1	Smoking status
Heart	X1050.0.0	0.001951	0.368727	1	Time spend outdoors in summer
Heart	X1060.0.0	0.002148	0.464301	1	Time spent outdoors in winter
Heart	X1717.0.0	-0.031132	1.45177e-08	1.49823e-05	Skin colour
Heart	X1727.0.0	-0.000199	0.967131	1	Ease of skin tanning
Heart	X1757.0.0	0.036415	3.52167e-10	3.63437e-07	Facial ageing
Heart	X1747.0.0	-0.008601	0.043488	1	Hair colour (natural, before greying)
Immune	X22189.0.0	0.046836	7.72512e-23	7.97233e-20	Townsend deprivation index
Immune	X699.0.0	0.001122	0.0103987	1	Length of time at current address
Immune	X709.0.0	-0.035107	1.3772e-19	1.42127e-16	Number in household
Immune	X728.0.0	-0.056101	1.46832e-24	1.51531e-21	Number of vehicles in household
Immune	X738.0.0	-0.049608	1.31247e-27	1.35447e-24	Average total household income
Immune	X757.0.0	0.000635	0.317764	1	Time employed in main current job
Immune	X767.0.0	0.001334	0.0128876	1	Length of working week for main job
Immune	X816.0.0	0.003629	0.611794	1	Job involves heavy manual or physical work
Immune	X826.0.0	0.02568	0.000362345	0.37394	Job involves shift work
Immune	X845.0.0	-0.00841	0.000755044	0.779205	Age completed full time education
Immune	X3426.0.0	0.033095	0.0204852	1	Job involves night shift work
Immune	X670.0.0	0.099038	1.04761e-14	1.08114e-11	Type of accommodation lived in
Immune	X680.0.0	0.033992	1.01895e-08	1.05155e-05	Own or rent accommodation lived in
Immune	X1558.0.0	0.044415	2.21274e-46	2.28355e-43	Alcohol intake frequency.
Immune	X1618.0.0	-0.075324	2.25434e-07	0.000232648	Alcohol usually taken with meals
Immune	X1628.0.0	0.0623	4.28003e-20	4.417e-17	Alcohol intake versus 10 years previously
Immune	X3731.0.0	0.058191	0.0961849	1	Former alcohol drinker
Immune	X5364.0.0	0.002298	0.823948	1	Average weekly intake of other alcoholic drinks
Immune	X20117.0.0	-0.065058	2.75808e-10	2.84634e-07	Alcohol drinker status
Immune	X1289.0.0	0.00023	0.922775	1	Cooked vegetable intake
Immune	X1299.0.0	0.000241	0.91295	1	Salad / raw vegetable intake
Immune	X1309.0.0	0.018402	1.47589e-09	1.52312e-06	Fresh fruit intake
Immune	X1319.0.0	0.002743	0.326395	1	Dried fruit intake
Immune	X1329.0.0	0.006645	0.196897	1	Oily fish intake
Immune	X1339.0.0	0.003041	0.609992	1	Non-oily fish intake
Immune	X1349.0.0	0.007314	0.114595	1	Processed meat intake
Immune	X1359.0.0	-0.018978	0.000333845	0.344528	Poultry intake
Immune	X1369.0.0	-0.017796	0.00149865	1	Beef intake
Immune	X1379.0.0	-0.014551	0.0258338	1	Lamb/mutton intake
Immune	X1389.0.0	0.000105	0.98707	1	Pork intake
Immune	X1408.0.0	-0.026197	3.44409e-09	3.5543e-06	Cheese intake
Immune	X1438.0.0	0.000679	0.253026	1	Bread intake
Immune	X1458.0.0	0.001243	0.487431	1	Cereal intake
Immune	X1478.0.0	-0.002514	0.645458	1	Salt added to food
Immune	X1488.0.0	0.003091	0.0616016	1	Tea intake
Immune	X1498.0.0	0.003152	0.179901	1	Coffee intake
Immune	X1518.0.0	0.036707	9.58958e-06	0.00989645	Hot drink temperature
Immune	X1528.0.0	0.01921	1.78584e-18	1.84298e-15	Water intake
Immune	X1548.0.0	0.029475	0.000219869	0.226905	Variation in diet
Immune	X1538.0.0	0.029623	3.50193e-08	3.61399e-05	Major dietary changes in the last 5 years
Immune	X1110.0.0	-0.010906	0.00254143	1	Length of mobile phone use
Immune	X1120.0.0	-0.013703	0.000871671	0.899565	Weekly usage of mobile phone in last 3 months
Immune	X1130.0.0	-0.024472	7.48338e-05	0.0772285	Hands-free device/speakerphone use with mobile phone in last 3 month
Immune	X2237.0.0	0.053402	1.87528e-08	1.93529e-05	Plays computer games
Immune	X864.0.0	-0.00652	0.0081245	1	Number of days/week walked 10+ minutes
Immune	X874.0.0	-5.6e-05	0.392859	1	Duration of walks
Immune	X884.0.0	-0.008738	2.58135e-05	0.0266395	Number of days/week of moderate physical activity 10+ minutes
Immune	X894.0.0	-0.00012	0.0922151	1	Duration of moderate activity
Immune	X904.0.0	-0.013556	4.90413e-08	5.06106e-05	Number of days/week of vigorous physical activity 10+ minutes
Immune	X1070.0.0	0.035176	1.37489e-31	1.41889e-28	Time spent watching television (TV)
Immune	X1080.0.0	-0.001567	0.661027	1	Time spent using computer
Immune	X22033.0.0	-0.005944	7.27067e-08	7.50333e-05	Summed days activity
Immune	X22034.0.0	-0.000276	2.89917e-07	0.000299195	Summed minutes activity
Immune	X22040.0.0	-0.022981	1.93578e-05	0.0199773	Summed MET minutes per week for all activity
Immune	X2139.0.0	-0.003545	0.00754476	1	Age first had sexual intercourse
Immune	X2149.0.0	8.6e-05	0.0260148	1	Lifetime number of sexual partners
Immune	X2159.0.0	0.150482	3.5445e-08	3.65792e-05	Ever had same-sex intercourse
Immune	X3669.0.0	4.6e-05	0.362888	1	Lifetime number of same-sex sexual partners
Immune	X1170.0.0	-0.041593	1.57214e-11	1.62245e-08	Getting up in morning
Immune	X1180.0.0	0.011565	0.0317637	1	Morning/evening person (chronotype)
Immune	X1190.0.0	0.075848	1.61735e-21	1.66911e-18	Nap during day
Immune	X1200.0.0	0.057785	3.36108e-18	3.46863e-15	Sleeplessness / insomnia
Immune	X1210.0.0	-0.020004	0.0542629	1	Snoring
Immune	X1220.0.0	0.060655	7.85105e-11	8.10228e-08	Daytime dozing / sleeping (narcolepsy)
Immune	X1239.0.0	0.122363	1.32012e-26	1.36237e-23	Current tobacco smoking
Immune	X1269.0.0	0.002388	0.0343385	1	Exposure to tobacco smoke at home
Immune	X1279.0.0	0.005749	0.00204545	1	Exposure to tobacco smoke outside home
Immune	X2887.0.0	0.00596	4.27819e-10	4.4151e-07	Number of cigarettes previously smoked daily
Immune	X2926.0.0	0.000123	0.924604	1	Number of unsuccessful stop-smoking attempts
Immune	X2936.0.0	-0.013934	0.587828	1	Likelihood of resuming smoking
Immune	X3436.0.0	-0.009651	0.00191454	1	Age started smoking in current smokers
Immune	X3456.0.0	0.004644	0.0398397	1	Number of cigarettes currently smoked daily (current cigarette smokers)
Immune	X3476.0.0	0.050178	0.0115183	1	Difficulty not smoking for 1 day
Immune	X3486.0.0	-0.007249	0.775749	1	Ever tried to stop smoking
Immune	X3496.0.0	0.052653	0.0101482	1	Wants to stop smoking
Immune	X6183.0.0	-0.017747	0.0413292	1	Number of cigarettes previously smoked daily (current cigar/pipe smokers)
Immune	X20160.0.0	0.031396	0.00129737	1	Ever smoked
Immune	X20161.0.0	0.084406	4.85448e-21	5.00982e-18	Pack years of smoking
Immune	X20162.0.0	0.085666	2.57251e-22	2.65483e-19	Pack years adult smoking as proportion of life span exposed to smoking
Immune	X20116.0.0	0.076174	2.5609e-27	2.64285e-24	Smoking status
Immune	X1050.0.0	0.000293	0.892754	1	Time spend outdoors in summer
Immune	X1060.0.0	-0.00584	0.0459597	1	Time spent outdoors in winter
Immune	X1717.0.0	-0.036146	4.60946e-11	4.75696e-08	Skin colour
Immune	X1727.0.0	0.013018	0.00678886	1	Ease of skin tanning
Immune	X1757.0.0	0.039362	1.54457e-11	1.594e-08	Facial ageing
Immune	X1747.0.0	-0.00911	0.0324726	1	Hair colour (natural, before greying)
Intestine	X22189.0.0	0.059519	6.74358e-36	6.95938e-33	Townsend deprivation index
Intestine	X699.0.0	0.000142	0.746183	1	Length of time at current address
Intestine	X709.0.0	-0.040005	5.9265e-25	6.11615e-22	Number in household
Intestine	X728.0.0	-0.041465	4.00149e-14	4.12954e-11	Number of vehicles in household
Intestine	X738.0.0	-0.051158	3.01465e-29	3.11112e-26	Average total household income
Intestine	X757.0.0	0.000463	0.464602	1	Time employed in main current job
Intestine	X767.0.0	0.002378	8.38114e-06	0.00864933	Length of working week for main job
Intestine	X816.0.0	0.010568	0.137277	1	Job involves heavy manual or physical work
Intestine	X826.0.0	0.030419	2.15602e-05	0.0222501	Job involves shift work
Intestine	X845.0.0	-0.021995	1.42052e-18	1.46598e-15	Age completed full time education
Intestine	X3426.0.0	0.030256	0.0354437	1	Job involves night shift work
Intestine	X670.0.0	0.102397	1.32636e-15	1.36881e-12	Type of accommodation lived in
Intestine	X680.0.0	0.054948	1.9824e-20	2.04584e-17	Own or rent accommodation lived in
Intestine	X1558.0.0	-0.009697	0.0018138	1	Alcohol intake frequency.
Intestine	X1618.0.0	-0.176995	4.79554e-34	4.949e-31	Alcohol usually taken with meals
Intestine	X1628.0.0	0.023316	0.000603567	0.622881	Alcohol intake versus 10 years previously
Intestine	X3731.0.0	0.066022	0.0569269	1	Former alcohol drinker
Intestine	X5364.0.0	0.01982	0.0553922	1	Average weekly intake of other alcoholic drinks
Intestine	X20117.0.0	-0.001474	0.886283	1	Alcohol drinker status
Intestine	X1289.0.0	-0.005362	0.0238535	1	Cooked vegetable intake
Intestine	X1299.0.0	-0.00605	0.00605108	1	Salad / raw vegetable intake
Intestine	X1309.0.0	-0.003554	0.242243	1	Fresh fruit intake
Intestine	X1319.0.0	-0.017987	1.27726e-10	1.31813e-07	Dried fruit intake
Intestine	X1329.0.0	-0.038379	8.66312e-14	8.94034e-11	Oily fish intake
Intestine	X1339.0.0	-0.018202	0.00225158	1	Non-oily fish intake
Intestine	X1349.0.0	0.040063	5.34286e-18	5.51383e-15	Processed meat intake
Intestine	X1359.0.0	-0.011282	0.032959	1	Poultry intake
Intestine	X1369.0.0	0.028246	4.66531e-07	0.00048146	Beef intake
Intestine	X1379.0.0	0.010672	0.102278	1	Lamb/mutton intake
Intestine	X1389.0.0	0.026267	5.21502e-05	0.053819	Pork intake
Intestine	X1408.0.0	-0.031069	2.43326e-12	2.51113e-09	Cheese intake
Intestine	X1438.0.0	0.001771	0.00287858	1	Bread intake
Intestine	X1458.0.0	-0.019438	2.20602e-27	2.27661e-24	Cereal intake
Intestine	X1478.0.0	0.046001	3.72901e-17	3.84833e-14	Salt added to food
Intestine	X1488.0.0	-0.003905	0.0183016	1	Tea intake
Intestine	X1498.0.0	0.007891	0.000765804	0.790309	Coffee intake
Intestine	X1518.0.0	0.037054	7.97051e-06	0.00822557	Hot drink temperature
Intestine	X1528.0.0	0.020478	8.10309e-21	8.36238e-18	Water intake
Intestine	X1548.0.0	0.07336	3.65887e-20	3.77595e-17	Variation in diet
Intestine	X1538.0.0	0.049967	1.33769e-20	1.38049e-17	Major dietary changes in the last 5 years
Intestine	X1110.0.0	0.000978	0.786343	1	Length of mobile phone use
Intestine	X1120.0.0	0.017448	2.15398e-05	0.0222291	Weekly usage of mobile phone in last 3 months
Intestine	X1130.0.0	0.008067	0.191018	1	Hands-free device/speakerphone use with mobile phone in last 3 month
Intestine	X2237.0.0	0.06835	6.07032e-13	6.26457e-10	Plays computer games
Intestine	X864.0.0	-0.013641	3.00073e-08	3.09675e-05	Number of days/week walked 10+ minutes
Intestine	X874.0.0	-3.9e-05	0.547899	1	Duration of walks
Intestine	X884.0.0	-0.018172	1.7718e-18	1.8285e-15	Number of days/week of moderate physical activity 10+ minutes
Intestine	X894.0.0	-0.000129	0.0694359	1	Duration of moderate activity
Intestine	X904.0.0	-0.026479	1.27919e-26	1.32013e-23	Number of days/week of vigorous physical activity 10+ minutes
Intestine	X1070.0.0	0.055661	1.69117e-76	1.74528e-73	Time spent watching television (TV)
Intestine	X1080.0.0	-0.00444	0.215291	1	Time spent using computer
Intestine	X22033.0.0	-0.01161	4.16984e-26	4.30327e-23	Summed days activity
Intestine	X22034.0.0	-0.000419	4.77754e-15	4.93042e-12	Summed minutes activity
Intestine	X22040.0.0	-0.036571	8.54785e-12	8.82138e-09	Summed MET minutes per week for all activity
Intestine	X2139.0.0	-0.013294	1.36842e-23	1.41221e-20	Age first had sexual intercourse
Intestine	X2149.0.0	0.000101	0.0087006	1	Lifetime number of sexual partners
Intestine	X2159.0.0	0.063115	0.0210993	1	Ever had same-sex intercourse
Intestine	X3669.0.0	0.000136	0.00563959	1	Lifetime number of same-sex sexual partners
Intestine	X1170.0.0	-0.039575	1.41004e-10	1.45516e-07	Getting up in morning
Intestine	X1180.0.0	0.027841	2.47006e-07	0.00025491	Morning/evening person (chronotype)
Intestine	X1190.0.0	0.104156	3.82048e-39	3.94274e-36	Nap during day
Intestine	X1200.0.0	0.082516	1.8742e-35	1.93417e-32	Sleeplessness / insomnia
Intestine	X1210.0.0	-0.101641	1.03618e-22	1.06934e-19	Snoring
Intestine	X1220.0.0	0.06732	5.2181e-13	5.38508e-10	Daytime dozing / sleeping (narcolepsy)
Intestine	X1239.0.0	0.196794	3.18794e-66	3.28996e-63	Current tobacco smoking
Intestine	X1269.0.0	0.003968	0.000429751	0.443503	Exposure to tobacco smoke at home
Intestine	X1279.0.0	0.009097	1.021e-06	0.00105367	Exposure to tobacco smoke outside home
Intestine	X2887.0.0	0.009902	7.78103e-26	8.03002e-23	Number of cigarettes previously smoked daily
Intestine	X2926.0.0	0.00059	0.648729	1	Number of unsuccessful stop-smoking attempts
Intestine	X2936.0.0	-0.107499	2.33693e-05	0.0241171	Likelihood of resuming smoking
Intestine	X3436.0.0	-0.008596	0.00499463	1	Age started smoking in current smokers
Intestine	X3456.0.0	0.009864	8.42014e-06	0.00868958	Number of cigarettes currently smoked daily (current cigarette smokers)
Intestine	X3476.0.0	0.036045	0.0663164	1	Difficulty not smoking for 1 day
Intestine	X3486.0.0	-0.037175	0.138406	1	Ever tried to stop smoking
Intestine	X3496.0.0	0.009355	0.643341	1	Wants to stop smoking
Intestine	X6183.0.0	-0.001579	0.840575	1	Number of cigarettes previously smoked daily (current cigar/pipe smokers)
Intestine	X20160.0.0	0.138875	4.45826e-46	4.60092e-43	Ever smoked
Intestine	X20161.0.0	0.145346	4.59622e-61	4.7433e-58	Pack years of smoking
Intestine	X20162.0.0	0.144875	1.02456e-62	1.05735e-59	Pack years adult smoking as proportion of life span exposed to smoking
Intestine	X20116.0.0	0.174896	2.57956e-137	2.66211e-134	Smoking status
Intestine	X1050.0.0	0.009444	1.34092e-05	0.0138383	Time spend outdoors in summer
Intestine	X1060.0.0	0.004373	0.136562	1	Time spent outdoors in winter
Intestine	X1717.0.0	-0.040417	1.9247e-13	1.98629e-10	Skin colour
Intestine	X1727.0.0	0.01395	0.00373764	1	Ease of skin tanning
Intestine	X1757.0.0	0.039924	7.21019e-12	7.44092e-09	Facial ageing
Intestine	X1747.0.0	-0.020689	1.189e-06	0.00122704	Hair colour (natural, before greying)
Kidney	X22189.0.0	0.056273	2.93976e-32	3.03384e-29	Townsend deprivation index
Kidney	X699.0.0	0.000863	0.048848	1	Length of time at current address
Kidney	X709.0.0	-0.024648	2.05224e-10	2.11791e-07	Number in household
Kidney	X728.0.0	-0.071265	1.18601e-38	1.22396e-35	Number of vehicles in household
Kidney	X738.0.0	-0.085113	7.63567e-79	7.88002e-76	Average total household income
Kidney	X757.0.0	-0.000275	0.638829	1	Time employed in main current job
Kidney	X767.0.0	-0.000597	0.226628	1	Length of working week for main job
Kidney	X816.0.0	0.027724	2.56585e-05	0.0264796	Job involves heavy manual or physical work
Kidney	X826.0.0	0.008011	0.227198	1	Job involves shift work
Kidney	X845.0.0	-0.021262	1.11886e-16	1.15466e-13	Age completed full time education
Kidney	X3426.0.0	-0.012824	0.348958	1	Job involves night shift work
Kidney	X670.0.0	0.097473	2.67442e-14	2.76e-11	Type of accommodation lived in
Kidney	X680.0.0	0.049076	1.39894e-16	1.44371e-13	Own or rent accommodation lived in
Kidney	X1558.0.0	0.04961	1.97466e-57	2.03785e-54	Alcohol intake frequency.
Kidney	X1618.0.0	-0.222881	1.83954e-52	1.8984e-49	Alcohol usually taken with meals
Kidney	X1628.0.0	0.087881	1.39098e-38	1.43549e-35	Alcohol intake versus 10 years previously
Kidney	X3731.0.0	-0.005219	0.884039	1	Former alcohol drinker
Kidney	X5364.0.0	0.014179	0.164514	1	Average weekly intake of other alcoholic drinks
Kidney	X20117.0.0	-0.078497	2.63012e-14	2.71429e-11	Alcohol drinker status
Kidney	X1289.0.0	-0.005855	0.0136927	1	Cooked vegetable intake
Kidney	X1299.0.0	-0.01284	5.68565e-09	5.86759e-06	Salad / raw vegetable intake
Kidney	X1309.0.0	-7.6e-05	0.980146	1	Fresh fruit intake
Kidney	X1319.0.0	-0.027732	4.18964e-23	4.32371e-20	Dried fruit intake
Kidney	X1329.0.0	-0.041051	1.59635e-15	1.64743e-12	Oily fish intake
Kidney	X1339.0.0	-0.017262	0.00379109	1	Non-oily fish intake
Kidney	X1349.0.0	0.043232	1.06841e-20	1.1026e-17	Processed meat intake
Kidney	X1359.0.0	-0.014525	0.006043	1	Poultry intake
Kidney	X1369.0.0	0.007794	0.164459	1	Beef intake
Kidney	X1379.0.0	-0.013972	0.0324859	1	Lamb/mutton intake
Kidney	X1389.0.0	0.009227	0.155303	1	Pork intake
Kidney	X1408.0.0	-0.030758	4.03933e-12	4.16859e-09	Cheese intake
Kidney	X1438.0.0	0.003644	9.01985e-10	9.30849e-07	Bread intake
Kidney	X1458.0.0	-0.007559	2.42771e-05	0.025054	Cereal intake
Kidney	X1478.0.0	0.013255	0.0153167	1	Salt added to food
Kidney	X1488.0.0	-0.003437	0.0380817	1	Tea intake
Kidney	X1498.0.0	-0.006212	0.00824654	1	Coffee intake
Kidney	X1518.0.0	0.01372	0.0977268	1	Hot drink temperature
Kidney	X1528.0.0	0.014997	7.97028e-12	8.22533e-09	Water intake
Kidney	X1548.0.0	0.033558	2.63128e-05	0.0271548	Variation in diet
Kidney	X1538.0.0	0.021498	6.27899e-05	0.0647992	Major dietary changes in the last 5 years
Kidney	X1110.0.0	-0.019382	7.37318e-08	7.60912e-05	Length of mobile phone use
Kidney	X1120.0.0	-0.004197	0.303799	1	Weekly usage of mobile phone in last 3 months
Kidney	X1130.0.0	-0.010855	0.0762066	1	Hands-free device/speakerphone use with mobile phone in last 3 month
Kidney	X2237.0.0	0.037597	7.52007e-05	0.0776071	Plays computer games
Kidney	X864.0.0	-0.010133	3.49802e-05	0.0360995	Number of days/week walked 10+ minutes
Kidney	X874.0.0	7.6e-05	0.234867	1	Duration of walks
Kidney	X884.0.0	-0.011776	1.19301e-08	1.23118e-05	Number of days/week of moderate physical activity 10+ minutes
Kidney	X894.0.0	5.2e-05	0.456223	1	Duration of moderate activity
Kidney	X904.0.0	-0.019	1.22957e-14	1.26892e-11	Number of days/week of vigorous physical activity 10+ minutes
Kidney	X1070.0.0	0.072084	8.28007e-127	8.54503e-124	Time spent watching television (TV)
Kidney	X1080.0.0	-0.015907	1.15544e-05	0.0119242	Time spent using computer
Kidney	X22033.0.0	-0.009061	6.26712e-17	6.46766e-14	Summed days activity
Kidney	X22034.0.0	-0.000219	3.42588e-05	0.0353551	Summed minutes activity
Kidney	X22040.0.0	-0.017913	0.000697538	0.71986	Summed MET minutes per week for all activity
Kidney	X2139.0.0	-0.006743	2.80759e-07	0.000289743	Age first had sexual intercourse
Kidney	X2149.0.0	5.4e-05	0.152982	1	Lifetime number of sexual partners
Kidney	X2159.0.0	-0.007257	0.788796	1	Ever had same-sex intercourse
Kidney	X3669.0.0	0.000101	0.0302391	1	Lifetime number of same-sex sexual partners
Kidney	X1170.0.0	-0.029704	1.49019e-06	0.00153788	Getting up in morning
Kidney	X1180.0.0	0.00466	0.386421	1	Morning/evening person (chronotype)
Kidney	X1190.0.0	0.109562	4.13877e-43	4.27122e-40	Nap during day
Kidney	X1200.0.0	0.062214	7.80748e-21	8.05732e-18	Sleeplessness / insomnia
Kidney	X1210.0.0	-0.010667	0.303193	1	Snoring
Kidney	X1220.0.0	0.100343	5.31298e-27	5.483e-24	Daytime dozing / sleeping (narcolepsy)
Kidney	X1239.0.0	0.047915	2.93798e-05	0.0303199	Current tobacco smoking
Kidney	X1269.0.0	0.004174	0.000228597	0.235912	Exposure to tobacco smoke at home
Kidney	X1279.0.0	0.008553	4.56215e-06	0.00470814	Exposure to tobacco smoke outside home
Kidney	X2887.0.0	0.011559	6.3069e-30	6.50872e-27	Number of cigarettes previously smoked daily
Kidney	X2926.0.0	0.000524	0.708598	1	Number of unsuccessful stop-smoking attempts
Kidney	X2936.0.0	-0.014474	0.600588	1	Likelihood of resuming smoking
Kidney	X3436.0.0	-0.011452	0.000101224	0.104463	Age started smoking in current smokers
Kidney	X3456.0.0	0.008396	8.11838e-05	0.0837817	Number of cigarettes currently smoked daily (current cigarette smokers)
Kidney	X3476.0.0	0.044987	0.0167253	1	Difficulty not smoking for 1 day
Kidney	X3486.0.0	-0.017029	0.481116	1	Ever tried to stop smoking
Kidney	X3496.0.0	0.02189	0.26058	1	Wants to stop smoking
Kidney	X6183.0.0	-0.001834	0.820297	1	Number of cigarettes previously smoked daily (current cigar/pipe smokers)
Kidney	X20160.0.0	0.028354	0.00368193	1	Ever smoked
Kidney	X20161.0.0	0.152131	2.55413e-61	2.63586e-58	Pack years of smoking
Kidney	X20162.0.0	0.143243	2.47116e-56	2.55023e-53	Pack years adult smoking as proportion of life span exposed to smoking
Kidney	X20116.0.0	0.063678	1.4558e-19	1.50238e-16	Smoking status
Kidney	X1050.0.0	0.008749	5.43587e-05	0.0560982	Time spend outdoors in summer
Kidney	X1060.0.0	0.010402	0.000408744	0.421824	Time spent outdoors in winter
Kidney	X1717.0.0	-0.033368	1.25259e-09	1.29268e-06	Skin colour
Kidney	X1727.0.0	0.019411	5.52116e-05	0.0569784	Ease of skin tanning
Kidney	X1757.0.0	0.051988	3.82353e-19	3.94588e-16	Facial ageing
Kidney	X1747.0.0	-0.01172	0.00594127	1	Hair colour (natural, before greying)
Liver	X22189.0.0	0.015702	0.000976005	1	Townsend deprivation index
Liver	X699.0.0	0.000385	0.37825	1	Length of time at current address
Liver	X709.0.0	-0.031409	5.64926e-16	5.83004e-13	Number in household
Liver	X728.0.0	-0.034749	2.38874e-10	2.46518e-07	Number of vehicles in household
Liver	X738.0.0	-0.033692	1.05397e-13	1.0877e-10	Average total household income
Liver	X757.0.0	-0.000297	0.640659	1	Time employed in main current job
Liver	X767.0.0	0.001624	0.00250819	1	Length of working week for main job
Liver	X816.0.0	0.00159	0.824353	1	Job involves heavy manual or physical work
Liver	X826.0.0	-0.00759	0.292636	1	Job involves shift work
Liver	X845.0.0	-0.012686	3.6182e-07	0.000373398	Age completed full time education
Liver	X3426.0.0	0.002285	0.874685	1	Job involves night shift work
Liver	X670.0.0	0.04241	0.000938704	0.968742	Type of accommodation lived in
Liver	X680.0.0	0.011238	0.0578595	1	Own or rent accommodation lived in
Liver	X1558.0.0	0.024248	6.16935e-15	6.36677e-12	Alcohol intake frequency.
Liver	X1618.0.0	-0.079012	7.48905e-08	7.7287e-05	Alcohol usually taken with meals
Liver	X1628.0.0	0.053993	1.74305e-15	1.79883e-12	Alcohol intake versus 10 years previously
Liver	X3731.0.0	0.028103	0.420762	1	Former alcohol drinker
Liver	X5364.0.0	-0.004404	0.677831	1	Average weekly intake of other alcoholic drinks
Liver	X20117.0.0	-0.031368	0.00234191	1	Alcohol drinker status
Liver	X1289.0.0	-0.010066	2.17392e-05	0.0224349	Cooked vegetable intake
Liver	X1299.0.0	-0.001378	0.532675	1	Salad / raw vegetable intake
Liver	X1309.0.0	0.003931	0.197086	1	Fresh fruit intake
Liver	X1319.0.0	-0.008421	0.00262411	1	Dried fruit intake
Liver	X1329.0.0	-0.024553	1.85203e-06	0.0019113	Oily fish intake
Liver	X1339.0.0	-0.020836	0.00047578	0.491005	Non-oily fish intake
Liver	X1349.0.0	0.006041	0.192371	1	Processed meat intake
Liver	X1359.0.0	-0.034393	7.97825e-11	8.23355e-08	Poultry intake
Liver	X1369.0.0	-0.027133	1.3049e-06	0.00134665	Beef intake
Liver	X1379.0.0	-0.037334	1.08793e-08	1.12275e-05	Lamb/mutton intake
Liver	X1389.0.0	-0.02147	0.000953069	0.983567	Pork intake
Liver	X1408.0.0	-0.009244	0.037146	1	Cheese intake
Liver	X1438.0.0	0.001214	0.0409689	1	Bread intake
Liver	X1458.0.0	0.004446	0.0131094	1	Cereal intake
Liver	X1478.0.0	-0.003922	0.472947	1	Salt added to food
Liver	X1488.0.0	0.002622	0.113279	1	Tea intake
Liver	X1498.0.0	-0.003032	0.196766	1	Coffee intake
Liver	X1518.0.0	0.011679	0.159122	1	Hot drink temperature
Liver	X1528.0.0	0.012054	3.71166e-08	3.83044e-05	Water intake
Liver	X1548.0.0	0.024197	0.00241618	1	Variation in diet
Liver	X1538.0.0	0.026388	9.00425e-07	0.000929238	Major dietary changes in the last 5 years
Liver	X1110.0.0	-0.003334	0.355551	1	Length of mobile phone use
Liver	X1120.0.0	-0.001117	0.786409	1	Weekly usage of mobile phone in last 3 months
Liver	X1130.0.0	-0.016397	0.0080337	1	Hands-free device/speakerphone use with mobile phone in last 3 month
Liver	X2237.0.0	0.036348	0.000129759	0.133911	Plays computer games
Liver	X864.0.0	-0.007452	0.00248907	1	Number of days/week walked 10+ minutes
Liver	X874.0.0	-2.2e-05	0.74095	1	Duration of walks
Liver	X884.0.0	-0.007199	0.00052401	0.540779	Number of days/week of moderate physical activity 10+ minutes
Liver	X894.0.0	1.5e-05	0.828553	1	Duration of moderate activity
Liver	X904.0.0	-0.0114	4.51709e-06	0.00466163	Number of days/week of vigorous physical activity 10+ minutes
Liver	X1070.0.0	0.030538	3.41956e-24	3.52899e-21	Time spent watching television (TV)
Liver	X1080.0.0	0.000927	0.795859	1	Time spent using computer
Liver	X22033.0.0	-0.005138	3.02579e-06	0.00312262	Summed days activity
Liver	X22034.0.0	-0.000192	0.000345469	0.356524	Summed minutes activity
Liver	X22040.0.0	-0.015545	0.00374196	1	Summed MET minutes per week for all activity
Liver	X2139.0.0	0.000123	0.926273	1	Age first had sexual intercourse
Liver	X2149.0.0	-6e-06	0.883243	1	Lifetime number of sexual partners
Liver	X2159.0.0	0.012092	0.658196	1	Ever had same-sex intercourse
Liver	X3669.0.0	-3e-06	0.954829	1	Lifetime number of same-sex sexual partners
Liver	X1170.0.0	-0.020457	0.00091566	0.944962	Getting up in morning
Liver	X1180.0.0	0.01543	0.00415698	1	Morning/evening person (chronotype)
Liver	X1190.0.0	0.046124	6.95265e-09	7.17514e-06	Nap during day
Liver	X1200.0.0	0.048521	2.81545e-13	2.90554e-10	Sleeplessness / insomnia
Liver	X1210.0.0	0.006099	0.55724	1	Snoring
Liver	X1220.0.0	0.039834	1.96593e-05	0.0202884	Daytime dozing / sleeping (narcolepsy)
Liver	X1239.0.0	0.018677	0.103411	1	Current tobacco smoking
Liver	X1269.0.0	0.001496	0.18755	1	Exposure to tobacco smoke at home
Liver	X1279.0.0	0.003993	0.0330246	1	Exposure to tobacco smoke outside home
Liver	X2887.0.0	0.006179	9.42778e-11	9.72946e-08	Number of cigarettes previously smoked daily
Liver	X2926.0.0	0.000522	0.691624	1	Number of unsuccessful stop-smoking attempts
Liver	X2936.0.0	-0.016532	0.521994	1	Likelihood of resuming smoking
Liver	X3436.0.0	-0.008146	0.00561868	1	Age started smoking in current smokers
Liver	X3456.0.0	0.007679	0.000319498	0.329722	Number of cigarettes currently smoked daily (current cigarette smokers)
Liver	X3476.0.0	0.045886	0.0151551	1	Difficulty not smoking for 1 day
Liver	X3486.0.0	-0.002653	0.912364	1	Ever tried to stop smoking
Liver	X3496.0.0	0.029213	0.132675	1	Wants to stop smoking
Liver	X6183.0.0	-0.00333	0.654123	1	Number of cigarettes previously smoked daily (current cigar/pipe smokers)
Liver	X20160.0.0	0.029094	0.00287116	1	Ever smoked
Liver	X20161.0.0	0.084244	1.03165e-21	1.06466e-18	Pack years of smoking
Liver	X20162.0.0	0.082091	2.37052e-21	2.44637e-18	Pack years adult smoking as proportion of life span exposed to smoking
Liver	X20116.0.0	0.033666	1.72491e-06	0.00178011	Smoking status
Liver	X1050.0.0	-0.002236	0.302952	1	Time spend outdoors in summer
Liver	X1060.0.0	-0.001027	0.725548	1	Time spent outdoors in winter
Liver	X1717.0.0	-0.078651	1.45e-46	1.4964e-43	Skin colour
Liver	X1727.0.0	0.023987	6.17309e-07	0.000637063	Ease of skin tanning
Liver	X1757.0.0	0.045081	1.14475e-14	1.18139e-11	Facial ageing
Liver	X1747.0.0	-0.025572	1.91914e-09	1.98055e-06	Hair colour (natural, before greying)
Lung	X22189.0.0	0.044643	6.75715e-21	6.97338e-18	Townsend deprivation index
Lung	X699.0.0	0.000796	0.0690784	1	Length of time at current address
Lung	X709.0.0	-0.028564	1.74454e-13	1.80037e-10	Number in household
Lung	X728.0.0	-0.04214	1.4588e-14	1.50548e-11	Number of vehicles in household
Lung	X738.0.0	-0.084645	9.67566e-78	9.98528e-75	Average total household income
Lung	X757.0.0	-0.000395	0.524216	1	Time employed in main current job
Lung	X767.0.0	-0.000237	0.650883	1	Length of working week for main job
Lung	X816.0.0	0.044385	2.12698e-10	2.19504e-07	Job involves heavy manual or physical work
Lung	X826.0.0	0.027438	9.57822e-05	0.0988472	Job involves shift work
Lung	X845.0.0	-0.027243	2.72193e-27	2.80904e-24	Age completed full time education
Lung	X3426.0.0	0.024644	0.0852121	1	Job involves night shift work
Lung	X670.0.0	0.088644	4.47366e-12	4.61682e-09	Type of accommodation lived in
Lung	X680.0.0	0.043593	1.93776e-13	1.99977e-10	Own or rent accommodation lived in
Lung	X1558.0.0	0.061131	1.95729e-86	2.01992e-83	Alcohol intake frequency.
Lung	X1618.0.0	-0.15582	5.57572e-27	5.75415e-24	Alcohol usually taken with meals
Lung	X1628.0.0	0.071793	3.07009e-26	3.16833e-23	Alcohol intake versus 10 years previously
Lung	X3731.0.0	0.114771	0.00102228	1	Former alcohol drinker
Lung	X5364.0.0	-0.000136	0.989571	1	Average weekly intake of other alcoholic drinks
Lung	X20117.0.0	-0.065548	1.9992e-10	2.06317e-07	Alcohol drinker status
Lung	X1289.0.0	-0.016932	9.28942e-13	9.58668e-10	Cooked vegetable intake
Lung	X1299.0.0	-0.017489	1.95306e-15	2.01556e-12	Salad / raw vegetable intake
Lung	X1309.0.0	-0.023205	2.17777e-14	2.24745e-11	Fresh fruit intake
Lung	X1319.0.0	-0.022137	2.313e-15	2.38701e-12	Dried fruit intake
Lung	X1329.0.0	-0.085637	2.29404e-62	2.36745e-59	Oily fish intake
Lung	X1339.0.0	-0.050738	1.6384e-17	1.69083e-14	Non-oily fish intake
Lung	X1349.0.0	0.039239	2.48688e-17	2.56646e-14	Processed meat intake
Lung	X1359.0.0	-0.027834	1.43352e-07	0.00014794	Poultry intake
Lung	X1369.0.0	0.012549	0.0251465	1	Beef intake
Lung	X1379.0.0	-0.007326	0.261547	1	Lamb/mutton intake
Lung	X1389.0.0	-0.003628	0.57637	1	Pork intake
Lung	X1408.0.0	-0.006673	0.131725	1	Cheese intake
Lung	X1438.0.0	0.002654	7.76426e-06	0.00801272	Bread intake
Lung	X1458.0.0	-0.002409	0.178365	1	Cereal intake
Lung	X1478.0.0	0.051224	6.76577e-21	6.98228e-18	Salt added to food
Lung	X1488.0.0	0.009435	1.19361e-08	1.23181e-05	Tea intake
Lung	X1498.0.0	0.009772	3.17384e-05	0.0327541	Coffee intake
Lung	X1518.0.0	0.007142	0.389387	1	Hot drink temperature
Lung	X1528.0.0	-0.012641	7.79056e-09	8.03986e-06	Water intake
Lung	X1548.0.0	0.033388	2.83251e-05	0.0292315	Variation in diet
Lung	X1538.0.0	-0.009234	0.0857419	1	Major dietary changes in the last 5 years
Lung	X1110.0.0	-0.012022	0.0008534	0.880709	Length of mobile phone use
Lung	X1120.0.0	0.001365	0.739982	1	Weekly usage of mobile phone in last 3 months
Lung	X1130.0.0	-0.007905	0.200046	1	Hands-free device/speakerphone use with mobile phone in last 3 month
Lung	X2237.0.0	0.071906	3.63106e-14	3.74725e-11	Plays computer games
Lung	X864.0.0	-0.015251	5.91373e-10	6.10297e-07	Number of days/week walked 10+ minutes
Lung	X874.0.0	9.4e-05	0.145409	1	Duration of walks
Lung	X884.0.0	-0.01427	5.01049e-12	5.17083e-09	Number of days/week of moderate physical activity 10+ minutes
Lung	X894.0.0	6.9e-05	0.330005	1	Duration of moderate activity
Lung	X904.0.0	-0.034356	7.68271e-44	7.92856e-41	Number of days/week of vigorous physical activity 10+ minutes
Lung	X1070.0.0	0.056732	1.72144e-79	1.77653e-76	Time spent watching television (TV)
Lung	X1080.0.0	-0.009788	0.00635417	1	Time spent using computer
Lung	X22033.0.0	-0.01217	8.75025e-29	9.03026e-26	Summed days activity
Lung	X22034.0.0	-0.000286	8.37011e-08	8.63796e-05	Summed minutes activity
Lung	X22040.0.0	-0.030392	1.18679e-08	1.22476e-05	Summed MET minutes per week for all activity
Lung	X2139.0.0	-0.006122	3.35216e-06	0.00345942	Age first had sexual intercourse
Lung	X2149.0.0	0.000101	0.00832934	1	Lifetime number of sexual partners
Lung	X2159.0.0	0.040464	0.135739	1	Ever had same-sex intercourse
Lung	X3669.0.0	0.000164	0.000968188	0.99917	Lifetime number of same-sex sexual partners
Lung	X1170.0.0	-0.045283	2.20994e-13	2.28066e-10	Getting up in morning
Lung	X1180.0.0	0.034656	1.22212e-10	1.26123e-07	Morning/evening person (chronotype)
Lung	X1190.0.0	0.091069	2.31482e-30	2.3889e-27	Nap during day
Lung	X1200.0.0	0.041423	4.55146e-10	4.69711e-07	Sleeplessness / insomnia
Lung	X1210.0.0	-0.055643	7.58887e-08	7.83171e-05	Snoring
Lung	X1220.0.0	0.063838	7.4072e-12	7.64423e-09	Daytime dozing / sleeping (narcolepsy)
Lung	X1239.0.0	0.254827	5.3863e-110	5.55866e-107	Current tobacco smoking
Lung	X1269.0.0	0.001342	0.226682	1	Exposure to tobacco smoke at home
Lung	X1279.0.0	0.003489	0.0569745	1	Exposure to tobacco smoke outside home
Lung	X2887.0.0	0.003814	0.000106054	0.109447	Number of cigarettes previously smoked daily
Lung	X2926.0.0	-0.001062	0.430223	1	Number of unsuccessful stop-smoking attempts
Lung	X2936.0.0	-0.134825	3.36711e-07	0.000347485	Likelihood of resuming smoking
Lung	X3436.0.0	-0.013772	1.61312e-05	0.0166474	Age started smoking in current smokers
Lung	X3456.0.0	0.015836	5.36537e-12	5.53706e-09	Number of cigarettes currently smoked daily (current cigarette smokers)
Lung	X3476.0.0	0.130031	1.53159e-10	1.5806e-07	Difficulty not smoking for 1 day
Lung	X3486.0.0	-0.044209	0.0907614	1	Ever tried to stop smoking
Lung	X3496.0.0	0.019097	0.364458	1	Wants to stop smoking
Lung	X6183.0.0	0.006176	0.477327	1	Number of cigarettes previously smoked daily (current cigar/pipe smokers)
Lung	X20160.0.0	0.11273	6.3839e-31	6.58818e-28	Ever smoked
Lung	X20161.0.0	0.145911	7.19152e-55	7.42165e-52	Pack years of smoking
Lung	X20162.0.0	0.154665	1.46878e-63	1.51578e-60	Pack years adult smoking as proportion of life span exposed to smoking
Lung	X20116.0.0	0.177048	1.0951e-140	1.13014e-137	Smoking status
Lung	X1050.0.0	0.009548	1.09636e-05	0.0113144	Time spend outdoors in summer
Lung	X1060.0.0	0.005874	0.045579	1	Time spent outdoors in winter
Lung	X1717.0.0	-0.059161	4.64604e-27	4.79471e-24	Skin colour
Lung	X1727.0.0	0.017785	0.000213456	0.220286	Ease of skin tanning
Lung	X1757.0.0	0.043352	9.68132e-14	9.99112e-11	Facial ageing
Lung	X1747.0.0	-0.015163	0.000370907	0.382776	Hair colour (natural, before greying)
Muscle	X22189.0.0	0.028598	1.89837e-09	1.95912e-06	Townsend deprivation index
Muscle	X699.0.0	0.001103	0.011738	1	Length of time at current address
Muscle	X709.0.0	-0.002124	0.583886	1	Number in household
Muscle	X728.0.0	-0.027767	4.13048e-07	0.000426266	Number of vehicles in household
Muscle	X738.0.0	-0.027111	2.64343e-09	2.72802e-06	Average total household income
Muscle	X757.0.0	0.000595	0.346364	1	Time employed in main current job
Muscle	X767.0.0	0.000158	0.766532	1	Length of working week for main job
Muscle	X816.0.0	0.094913	7.62641e-41	7.87046e-38	Job involves heavy manual or physical work
Muscle	X826.0.0	0.043612	1.08326e-09	1.11792e-06	Job involves shift work
Muscle	X845.0.0	-0.003198	0.20001	1	Age completed full time education
Muscle	X3426.0.0	-0.005084	0.719803	1	Job involves night shift work
Muscle	X670.0.0	0.027393	0.0325329	1	Type of accommodation lived in
Muscle	X680.0.0	0.03214	6.04315e-08	6.23653e-05	Own or rent accommodation lived in
Muscle	X1558.0.0	0.043804	3.57709e-45	3.69155e-42	Alcohol intake frequency.
Muscle	X1618.0.0	0.013997	0.33706	1	Alcohol usually taken with meals
Muscle	X1628.0.0	0.034307	4.37959e-07	0.000451973	Alcohol intake versus 10 years previously
Muscle	X3731.0.0	-0.052998	0.124565	1	Former alcohol drinker
Muscle	X5364.0.0	0.005748	0.579692	1	Average weekly intake of other alcoholic drinks
Muscle	X20117.0.0	-0.080514	5.53838e-15	5.71561e-12	Alcohol drinker status
Muscle	X1289.0.0	0.007292	0.00210945	1	Cooked vegetable intake
Muscle	X1299.0.0	0.00481	0.029002	1	Salad / raw vegetable intake
Muscle	X1309.0.0	0.021138	3.75256e-12	3.87264e-09	Fresh fruit intake
Muscle	X1319.0.0	0.002212	0.428236	1	Dried fruit intake
Muscle	X1329.0.0	-0.00461	0.370969	1	Oily fish intake
Muscle	X1339.0.0	-0.002063	0.729261	1	Non-oily fish intake
Muscle	X1349.0.0	0.019058	3.88262e-05	0.0400686	Processed meat intake
Muscle	X1359.0.0	-0.00999	0.0589527	1	Poultry intake
Muscle	X1369.0.0	0.000704	0.900084	1	Beef intake
Muscle	X1379.0.0	0.003934	0.546861	1	Lamb/mutton intake
Muscle	X1389.0.0	0.002597	0.689321	1	Pork intake
Muscle	X1408.0.0	0.0107	0.0157125	1	Cheese intake
Muscle	X1438.0.0	0.002663	7.41055e-06	0.00764769	Bread intake
Muscle	X1458.0.0	0.000905	0.613755	1	Cereal intake
Muscle	X1478.0.0	-0.00428	0.433418	1	Salt added to food
Muscle	X1488.0.0	0.006759	4.4464e-05	0.0458869	Tea intake
Muscle	X1498.0.0	0.005327	0.0230537	1	Coffee intake
Muscle	X1518.0.0	-0.005114	0.537648	1	Hot drink temperature
Muscle	X1528.0.0	0.011549	1.29784e-07	0.000133938	Water intake
Muscle	X1548.0.0	0.010414	0.191844	1	Variation in diet
Muscle	X1538.0.0	0.028281	1.38885e-07	0.000143329	Major dietary changes in the last 5 years
Muscle	X1110.0.0	-0.008665	0.0162695	1	Length of mobile phone use
Muscle	X1120.0.0	0.004854	0.236654	1	Weekly usage of mobile phone in last 3 months
Muscle	X1130.0.0	-0.017033	0.0056802	1	Hands-free device/speakerphone use with mobile phone in last 3 month
Muscle	X2237.0.0	-0.028038	0.00315563	1	Plays computer games
Muscle	X864.0.0	0.01606	7.23345e-11	7.46492e-08	Number of days/week walked 10+ minutes
Muscle	X874.0.0	0.000685	5.39497e-26	5.56761e-23	Duration of walks
Muscle	X884.0.0	0.014965	5.44606e-13	5.62033e-10	Number of days/week of moderate physical activity 10+ minutes
Muscle	X894.0.0	0.000579	5.1953e-16	5.36155e-13	Duration of moderate activity
Muscle	X904.0.0	0.009302	0.000177341	0.183016	Number of days/week of vigorous physical activity 10+ minutes
Muscle	X1070.0.0	-0.007022	0.0195238	1	Time spent watching television (TV)
Muscle	X1080.0.0	-0.015092	2.49796e-05	0.025779	Time spent using computer
Muscle	X22033.0.0	0.006724	9.10264e-10	9.39393e-07	Summed days activity
Muscle	X22034.0.0	0.000402	5.58096e-14	5.75955e-11	Summed minutes activity
Muscle	X22040.0.0	0.046234	5.39009e-18	5.56258e-15	Summed MET minutes per week for all activity
Muscle	X2139.0.0	0.002345	0.0764223	1	Age first had sexual intercourse
Muscle	X2149.0.0	-1.7e-05	0.651735	1	Lifetime number of sexual partners
Muscle	X2159.0.0	0.024696	0.365052	1	Ever had same-sex intercourse
Muscle	X3669.0.0	-1.1e-05	0.81954	1	Lifetime number of same-sex sexual partners
Muscle	X1170.0.0	0.030571	7.23072e-07	0.00074621	Getting up in morning
Muscle	X1180.0.0	-0.041913	6.68656e-15	6.90053e-12	Morning/evening person (chronotype)
Muscle	X1190.0.0	0.044974	1.61379e-08	1.66544e-05	Nap during day
Muscle	X1200.0.0	0.006038	0.363492	1	Sleeplessness / insomnia
Muscle	X1210.0.0	0.041997	5.18187e-05	0.0534769	Snoring
Muscle	X1220.0.0	0.066937	7.13006e-13	7.35822e-10	Daytime dozing / sleeping (narcolepsy)
Muscle	X1239.0.0	0.013211	0.249224	1	Current tobacco smoking
Muscle	X1269.0.0	0.001268	0.263335	1	Exposure to tobacco smoke at home
Muscle	X1279.0.0	0.008978	1.71728e-06	0.00177223	Exposure to tobacco smoke outside home
Muscle	X2887.0.0	0.002071	0.0299064	1	Number of cigarettes previously smoked daily
Muscle	X2926.0.0	0.002284	0.079982	1	Number of unsuccessful stop-smoking attempts
Muscle	X2936.0.0	0.007977	0.756244	1	Likelihood of resuming smoking
Muscle	X3436.0.0	-0.003697	0.220716	1	Age started smoking in current smokers
Muscle	X3456.0.0	0.005906	0.00703365	1	Number of cigarettes currently smoked daily (current cigarette smokers)
Muscle	X3476.0.0	0.019517	0.311316	1	Difficulty not smoking for 1 day
Muscle	X3486.0.0	-0.008531	0.730636	1	Ever tried to stop smoking
Muscle	X3496.0.0	0.03842	0.0531113	1	Wants to stop smoking
Muscle	X6183.0.0	-0.000384	0.964286	1	Number of cigarettes previously smoked daily (current cigar/pipe smokers)
Muscle	X20160.0.0	-0.025387	0.00927599	1	Ever smoked
Muscle	X20161.0.0	0.03394	0.000126727	0.130783	Pack years of smoking
Muscle	X20162.0.0	0.036556	2.6865e-05	0.0277246	Pack years adult smoking as proportion of life span exposed to smoking
Muscle	X20116.0.0	0.00102	0.884735	1	Smoking status
Muscle	X1050.0.0	0.006074	0.00520718	1	Time spend outdoors in summer
Muscle	X1060.0.0	0.016247	2.85952e-08	2.95102e-05	Time spent outdoors in winter
Muscle	X1717.0.0	0.012549	0.0223582	1	Skin colour
Muscle	X1727.0.0	0.003849	0.423879	1	Ease of skin tanning
Muscle	X1757.0.0	0.031956	3.90639e-08	4.0314e-05	Facial ageing
Muscle	X1747.0.0	0.001727	0.685086	1	Hair colour (natural, before greying)
Pancreas	X22189.0.0	0.063649	7.96816e-41	8.22315e-38	Townsend deprivation index
Pancreas	X699.0.0	0.000226	0.605398	1	Length of time at current address
Pancreas	X709.0.0	-0.030832	1.72637e-15	1.78161e-12	Number in household
Pancreas	X728.0.0	-0.067655	4.47167e-35	4.61476e-32	Number of vehicles in household
Pancreas	X738.0.0	-0.061724	2.81147e-42	2.90144e-39	Average total household income
Pancreas	X757.0.0	-0.001251	0.0415258	1	Time employed in main current job
Pancreas	X767.0.0	-0.001326	0.0103594	1	Length of working week for main job
Pancreas	X816.0.0	0.020477	0.0030207	1	Job involves heavy manual or physical work
Pancreas	X826.0.0	0.008677	0.212171	1	Job involves shift work
Pancreas	X845.0.0	-0.013306	1.38709e-07	0.000143148	Age completed full time education
Pancreas	X3426.0.0	0.018425	0.190625	1	Job involves night shift work
Pancreas	X670.0.0	0.109092	1.64865e-17	1.7014e-14	Type of accommodation lived in
Pancreas	X680.0.0	0.048295	3.44057e-16	3.55067e-13	Own or rent accommodation lived in
Pancreas	X1558.0.0	0.008302	0.00757899	1	Alcohol intake frequency.
Pancreas	X1618.0.0	-0.165602	4.91622e-30	5.07354e-27	Alcohol usually taken with meals
Pancreas	X1628.0.0	0.008648	0.201516	1	Alcohol intake versus 10 years previously
Pancreas	X3731.0.0	-0.052094	0.144049	1	Former alcohol drinker
Pancreas	X5364.0.0	-0.00157	0.879455	1	Average weekly intake of other alcoholic drinks
Pancreas	X20117.0.0	-0.052625	3.28538e-07	0.000339051	Alcohol drinker status
Pancreas	X1289.0.0	-0.010894	4.2982e-06	0.00443574	Cooked vegetable intake
Pancreas	X1299.0.0	-0.011158	4.24969e-07	0.000438568	Salad / raw vegetable intake
Pancreas	X1309.0.0	-0.028197	1.8147e-20	1.87277e-17	Fresh fruit intake
Pancreas	X1319.0.0	-0.020091	6.45186e-13	6.65832e-10	Dried fruit intake
Pancreas	X1329.0.0	-0.052198	3.51196e-24	3.62434e-21	Oily fish intake
Pancreas	X1339.0.0	-0.031114	1.76148e-07	0.000181785	Non-oily fish intake
Pancreas	X1349.0.0	0.026473	1.11177e-08	1.14734e-05	Processed meat intake
Pancreas	X1359.0.0	-0.066404	3.27038e-36	3.37503e-33	Poultry intake
Pancreas	X1369.0.0	-0.017026	0.00237295	1	Beef intake
Pancreas	X1379.0.0	-0.021911	0.000788338	0.813565	Lamb/mutton intake
Pancreas	X1389.0.0	-0.007811	0.228697	1	Pork intake
Pancreas	X1408.0.0	0.008276	0.061839	1	Cheese intake
Pancreas	X1438.0.0	0.004385	1.4742e-13	1.52138e-10	Bread intake
Pancreas	X1458.0.0	-0.016129	2.18386e-19	2.25375e-16	Cereal intake
Pancreas	X1478.0.0	0.024077	1.05272e-05	0.0108641	Salt added to food
Pancreas	X1488.0.0	0.004956	0.00276631	1	Tea intake
Pancreas	X1498.0.0	-0.002482	0.290936	1	Coffee intake
Pancreas	X1518.0.0	0.005966	0.471705	1	Hot drink temperature
Pancreas	X1528.0.0	0.011632	1.16645e-07	0.000120378	Water intake
Pancreas	X1548.0.0	0.027381	0.000596877	0.615977	Variation in diet
Pancreas	X1538.0.0	0.001262	0.814291	1	Major dietary changes in the last 5 years
Pancreas	X1110.0.0	-0.024552	9.43519e-12	9.73711e-09	Length of mobile phone use
Pancreas	X1120.0.0	0.001029	0.80089	1	Weekly usage of mobile phone in last 3 months
Pancreas	X1130.0.0	-0.024375	6.86221e-05	0.0708181	Hands-free device/speakerphone use with mobile phone in last 3 month
Pancreas	X2237.0.0	0.023585	0.0130013	1	Plays computer games
Pancreas	X864.0.0	1.1e-05	0.996491	1	Number of days/week walked 10+ minutes
Pancreas	X874.0.0	0	0.995356	1	Duration of walks
Pancreas	X884.0.0	-0.006416	0.0019494	1	Number of days/week of moderate physical activity 10+ minutes
Pancreas	X894.0.0	1.1e-05	0.880864	1	Duration of moderate activity
Pancreas	X904.0.0	-0.013244	8.27825e-08	8.54315e-05	Number of days/week of vigorous physical activity 10+ minutes
Pancreas	X1070.0.0	0.03342	1.16236e-28	1.19955e-25	Time spent watching television (TV)
Pancreas	X1080.0.0	-0.007238	0.0444941	1	Time spent using computer
Pancreas	X22033.0.0	-0.004374	6.69015e-05	0.0690424	Summed days activity
Pancreas	X22034.0.0	-0.000227	2.24415e-05	0.0231596	Summed minutes activity
Pancreas	X22040.0.0	-0.014359	0.00723175	1	Summed MET minutes per week for all activity
Pancreas	X2139.0.0	-0.001362	0.303113	1	Age first had sexual intercourse
Pancreas	X2149.0.0	0.000112	0.0034144	1	Lifetime number of sexual partners
Pancreas	X2159.0.0	0.066963	0.013876	1	Ever had same-sex intercourse
Pancreas	X3669.0.0	6.3e-05	0.206353	1	Lifetime number of same-sex sexual partners
Pancreas	X1170.0.0	-0.028123	5.1494e-06	0.00531418	Getting up in morning
Pancreas	X1180.0.0	0.024114	7.55606e-06	0.00779786	Morning/evening person (chronotype)
Pancreas	X1190.0.0	0.089879	1.37548e-29	1.4195e-26	Nap during day
Pancreas	X1200.0.0	0.044294	2.61313e-11	2.69675e-08	Sleeplessness / insomnia
Pancreas	X1210.0.0	-0.003809	0.713298	1	Snoring
Pancreas	X1220.0.0	0.064156	5.80411e-12	5.98984e-09	Daytime dozing / sleeping (narcolepsy)
Pancreas	X1239.0.0	0.186618	1.03126e-59	1.06426e-56	Current tobacco smoking
Pancreas	X1269.0.0	0.00422	0.000172704	0.178231	Exposure to tobacco smoke at home
Pancreas	X1279.0.0	0.008797	2.18299e-06	0.00225284	Exposure to tobacco smoke outside home
Pancreas	X2887.0.0	0.006431	2.25694e-11	2.32916e-08	Number of cigarettes previously smoked daily
Pancreas	X2926.0.0	0.00037	0.780118	1	Number of unsuccessful stop-smoking attempts
Pancreas	X2936.0.0	-0.072225	0.00556821	1	Likelihood of resuming smoking
Pancreas	X3436.0.0	-0.002814	0.368701	1	Age started smoking in current smokers
Pancreas	X3456.0.0	0.009602	2.1615e-05	0.0223066	Number of cigarettes currently smoked daily (current cigarette smokers)
Pancreas	X3476.0.0	0.035956	0.0715262	1	Difficulty not smoking for 1 day
Pancreas	X3486.0.0	-0.107321	2.68624e-05	0.027722	Ever tried to stop smoking
Pancreas	X3496.0.0	0.071838	0.000488926	0.504572	Wants to stop smoking
Pancreas	X6183.0.0	0.005448	0.527672	1	Number of cigarettes previously smoked daily (current cigar/pipe smokers)
Pancreas	X20160.0.0	0.088225	1.50991e-19	1.55823e-16	Ever smoked
Pancreas	X20161.0.0	0.121642	1.78219e-41	1.83922e-38	Pack years of smoking
Pancreas	X20162.0.0	0.117658	3.5084e-40	3.62066e-37	Pack years adult smoking as proportion of life span exposed to smoking
Pancreas	X20116.0.0	0.131165	8.4336e-78	8.70348e-75	Smoking status
Pancreas	X1050.0.0	0.006089	0.00500246	1	Time spend outdoors in summer
Pancreas	X1060.0.0	0.004575	0.118754	1	Time spent outdoors in winter
Pancreas	X1717.0.0	-0.015611	0.00446305	1	Skin colour
Pancreas	X1727.0.0	0.004516	0.346762	1	Ease of skin tanning
Pancreas	X1757.0.0	0.040379	3.86698e-12	3.99073e-09	Facial ageing
Pancreas	X1747.0.0	-0.002477	0.560957	1	Hair colour (natural, before greying)
Protein	X22189.0.0	0.010171	0.032714	1	Townsend deprivation index
Protein	X699.0.0	0.001858	2.18605e-05	0.02256	Length of time at current address
Protein	X709.0.0	-0.029999	1.0615e-14	1.09547e-11	Number in household
Protein	X728.0.0	-0.012091	0.0276226	1	Number of vehicles in household
Protein	X738.0.0	-0.030155	3.32721e-11	3.43369e-08	Average total household income
Protein	X757.0.0	0.001409	0.0260344	1	Time employed in main current job
Protein	X767.0.0	0.001416	0.00811327	1	Length of working week for main job
Protein	X816.0.0	0.04506	2.61399e-10	2.69764e-07	Job involves heavy manual or physical work
Protein	X826.0.0	0.026073	0.000282173	0.291203	Job involves shift work
Protein	X845.0.0	-0.008641	0.000522182	0.538892	Age completed full time education
Protein	X3426.0.0	0.018937	0.184071	1	Job involves night shift work
Protein	X670.0.0	0.048571	0.000149845	0.15464	Type of accommodation lived in
Protein	X680.0.0	0.006189	0.297044	1	Own or rent accommodation lived in
Protein	X1558.0.0	0.006935	0.025724	1	Alcohol intake frequency.
Protein	X1618.0.0	-0.031396	0.0304463	1	Alcohol usually taken with meals
Protein	X1628.0.0	0.028257	3.10576e-05	0.0320514	Alcohol intake versus 10 years previously
Protein	X3731.0.0	0.039619	0.255374	1	Former alcohol drinker
Protein	X5364.0.0	-0.014372	0.16703	1	Average weekly intake of other alcoholic drinks
Protein	X20117.0.0	-0.025214	0.014441	1	Alcohol drinker status
Protein	X1289.0.0	0.003042	0.199196	1	Cooked vegetable intake
Protein	X1299.0.0	0.006122	0.00544376	1	Salad / raw vegetable intake
Protein	X1309.0.0	0.017497	8.61782e-09	8.89359e-06	Fresh fruit intake
Protein	X1319.0.0	0.005587	0.0452132	1	Dried fruit intake
Protein	X1329.0.0	0.026063	4.13994e-07	0.000427242	Oily fish intake
Protein	X1339.0.0	0.025992	1.28721e-05	0.013284	Non-oily fish intake
Protein	X1349.0.0	0.007016	0.129961	1	Processed meat intake
Protein	X1359.0.0	-0.005249	0.320909	1	Poultry intake
Protein	X1369.0.0	-0.012371	0.0271484	1	Beef intake
Protein	X1379.0.0	-0.00844	0.195953	1	Lamb/mutton intake
Protein	X1389.0.0	0.000135	0.983388	1	Pork intake
Protein	X1408.0.0	-0.013723	0.00194185	1	Cheese intake
Protein	X1438.0.0	0.000977	0.0996906	1	Bread intake
Protein	X1458.0.0	0.0051	0.00440581	1	Cereal intake
Protein	X1478.0.0	-0.002233	0.682773	1	Salt added to food
Protein	X1488.0.0	0.005885	0.000381548	0.393758	Tea intake
Protein	X1498.0.0	0.001051	0.653832	1	Coffee intake
Protein	X1518.0.0	-0.018404	0.0264686	1	Hot drink temperature
Protein	X1528.0.0	0.00519	0.0177729	1	Water intake
Protein	X1548.0.0	0.006788	0.394402	1	Variation in diet
Protein	X1538.0.0	0.028053	1.77895e-07	0.000183587	Major dietary changes in the last 5 years
Protein	X1110.0.0	-0.007516	0.0371629	1	Length of mobile phone use
Protein	X1120.0.0	0.001341	0.74403	1	Weekly usage of mobile phone in last 3 months
Protein	X1130.0.0	-0.010869	0.077971	1	Hands-free device/speakerphone use with mobile phone in last 3 month
Protein	X2237.0.0	0.000849	0.928799	1	Plays computer games
Protein	X864.0.0	0.001346	0.584839	1	Number of days/week walked 10+ minutes
Protein	X874.0.0	0.00028	1.71848e-05	0.0177347	Duration of walks
Protein	X884.0.0	-0.001406	0.497494	1	Number of days/week of moderate physical activity 10+ minutes
Protein	X894.0.0	0.000118	0.0981465	1	Duration of moderate activity
Protein	X904.0.0	-0.014262	9.10248e-09	9.39376e-06	Number of days/week of vigorous physical activity 10+ minutes
Protein	X1070.0.0	0.01546	2.83096e-07	0.000292155	Time spent watching television (TV)
Protein	X1080.0.0	-0.011907	0.000878989	0.907117	Time spent using computer
Protein	X22033.0.0	-0.00307	0.0051972	1	Summed days activity
Protein	X22034.0.0	-5.1e-05	0.340662	1	Summed minutes activity
Protein	X22040.0.0	-0.004153	0.437823	1	Summed MET minutes per week for all activity
Protein	X2139.0.0	-0.006796	2.78697e-07	0.000287616	Age first had sexual intercourse
Protein	X2149.0.0	2.7e-05	0.481592	1	Lifetime number of sexual partners
Protein	X2159.0.0	0.024421	0.370325	1	Ever had same-sex intercourse
Protein	X3669.0.0	1.4e-05	0.77811	1	Lifetime number of same-sex sexual partners
Protein	X1170.0.0	0.003306	0.592133	1	Getting up in morning
Protein	X1180.0.0	-0.006369	0.235972	1	Morning/evening person (chronotype)
Protein	X1190.0.0	0.015965	0.0449596	1	Nap during day
Protein	X1200.0.0	0.035925	6.38039e-08	6.58457e-05	Sleeplessness / insomnia
Protein	X1210.0.0	0.015047	0.146093	1	Snoring
Protein	X1220.0.0	0.025683	0.00588123	1	Daytime dozing / sleeping (narcolepsy)
Protein	X1239.0.0	-0.004006	0.726813	1	Current tobacco smoking
Protein	X1269.0.0	0.000563	0.61896	1	Exposure to tobacco smoke at home
Protein	X1279.0.0	0.004861	0.00937603	1	Exposure to tobacco smoke outside home
Protein	X2887.0.0	0.006239	9.81669e-11	1.01308e-07	Number of cigarettes previously smoked daily
Protein	X2926.0.0	0.001435	0.278808	1	Number of unsuccessful stop-smoking attempts
Protein	X2936.0.0	-0.002671	0.918302	1	Likelihood of resuming smoking
Protein	X3436.0.0	-0.014247	2.62008e-06	0.00270393	Age started smoking in current smokers
Protein	X3456.0.0	0.007249	0.000979963	1	Number of cigarettes currently smoked daily (current cigarette smokers)
Protein	X3476.0.0	0.068166	0.000416163	0.42948	Difficulty not smoking for 1 day
Protein	X3486.0.0	-0.014975	0.546716	1	Ever tried to stop smoking
Protein	X3496.0.0	-0.003443	0.863222	1	Wants to stop smoking
Protein	X6183.0.0	-0.010923	0.216379	1	Number of cigarettes previously smoked daily (current cigar/pipe smokers)
Protein	X20160.0.0	0.044262	5.66295e-06	0.00584417	Ever smoked
Protein	X20161.0.0	0.079876	3.70632e-19	3.82492e-16	Pack years of smoking
Protein	X20162.0.0	0.080089	7.35824e-20	7.5937e-17	Pack years adult smoking as proportion of life span exposed to smoking
Protein	X20116.0.0	0.044664	2.15219e-10	2.22106e-07	Smoking status
Protein	X1050.0.0	0.005974	0.00591737	1	Time spend outdoors in summer
Protein	X1060.0.0	0.003409	0.245766	1	Time spent outdoors in winter
Protein	X1717.0.0	-0.049145	3.73837e-19	3.858e-16	Skin colour
Protein	X1727.0.0	0.023606	8.90203e-07	0.000918689	Ease of skin tanning
Protein	X1757.0.0	0.058366	1.13056e-23	1.16673e-20	Facial ageing
Protein	X1747.0.0	-0.026252	7.04313e-10	7.26851e-07	Hair colour (natural, before greying)

## Sheet: Table S4
Table S4: ICD code of 16 chronic diseases.
Ischemic heart disease
ICD Code type	Code	Code description
ICD 9	410	Acute myocardial infarction
ICD 9	4109	Acute myocardial infarction of unspecified site
ICD 9	411	Other acute and subacute forms of ischemic heart disease
ICD 9	4119	Other acute and subacute forms of ischemic heart disease
ICD 9	412	Old myocardial infarction
ICD 9	4129	Old myocardial infarction
ICD 9	413	Angina pectoris
ICD 9	4139	Angina pectoris
ICD 9	414	Other forms of chronic ischemic heart disease
ICD 9	4140	Coronary atherosclerosis
ICD 9	4141	Aneurysm of heart
ICD 9	4148	Other specified forms of chronic ischemic heart disease
ICD 9	4149	Chronic ischemic heart disease, unspecified
ICD 10	I20	Angina pectoris
ICD 10	I200	Unstable angina
ICD 10	I201	Angina pectoris with documented spasm
ICD 10	I208	Other forms of angina pectoris
ICD 10	I209	Angina pectoris, unspecified
ICD 10	I21	Acute myocardial infarction
ICD 10	I210	Acute transmural myocardial infarction of anterior wall
ICD 10	I211	Acute transmural myocardial infarction of inferior wall
ICD 10	I212	Acute transmural myocardial infarction of other sites
ICD 10	I213	Acute transmural myocardial infarction of unspecified site
ICD 10	I214	Acute subendocardial myocardial infarction
ICD 10	I219	Acute myocardial infarction, unspecified
ICD 10	I22	Subsequent myocardial infarction
ICD 10	I220	Subsequent myocardial infarction of anterior wall
ICD 10	I221	Subsequent myocardial infarction of inferior wall
ICD 10	I228	Subsequent myocardial infarction of other sites
ICD 10	I229	Subsequent myocardial infarction of unspecified site
ICD 10	I23	Certain current complications following acute myocardial infarction
ICD 10	I230	Haemopericardium as current complication following acute myocardial infarction
ICD 10	I231	Atrial septal defect as current complication following acute myocardial infarction
ICD 10	I232	Ventricular septal defect as current complication following acute myocardial infarction
ICD 10	I233	Rupture of cardiac wall without haemopericardium as current complication following acute myocardial infarction
ICD 10	I234	Rupture of chordae tendineae as current complication following acute myocardial infarction
ICD 10	I235	Rupture of papillary muscle as current complication following acute myocardial infarction
ICD 10	I236	Thrombosis of atrium, auricular appendage, and ventricle as current complications following acute myocardial infarction
ICD 10	I238	Other current complications following acute myocardial infarction
ICD 10	I24	Other acute ischemic heart diseases
ICD 10	I240	Coronary thrombosis not resulting in myocardial infarction
ICD 10	I241	Dressler's syndrome
ICD 10	I248	Other forms of acute ischemic heart disease
ICD 10	I249	Acute ischemic heart disease, unspecified
ICD10	I25	Chronic ischemic heart disease
ICD 10	I250	Atherosclerotic cardiovascular disease, so described
ICD 10	I251	Atherosclerotic heart disease
ICD 10	I252	Old myocardial infarction
ICD 10	I253	Aneurysm of heart
ICD 10	I254	Coronary artery aneurysm
ICD 10	I255	ischemic cardiomyopathy
ICD 10	I256	Silent myocardial ischaemia
ICD 10	I258	Other forms of chronic ischemic heart disease
ICD 10	I259	Chronic ischemic heart disease, unspecified
Hypertensive diseases
Code type	Code	Code description
ICD 9	401	Essential hypertension
ICD 9	4010	Essential hypertension, specified as malignant
ICD 9	4011	Essential hypertension, specified as benign
ICD 9	4019	Essential hypertension, not specified as malignant or benign
ICD 9	402	Hypertensive heart disease
ICD 9	4020	Hypertensive heart disease, specified as malignant
ICD 9	4021	Hypertensive heart disease, specified as benign
ICD 9	4029	Hypertensive heart disease, not specified as malignant or benign
ICD 9	403	Hypertensive renal disease
ICD 9	4030	Hypertensive renal disease, specified as malignant
ICD 9	4031	Hypertensive renal disease, specified as benign
ICD 9	4039	Hypertensive renal disease, not specified as malignant or benign
ICD 9	404	Hypertensive heart and renal disease
ICD 9	4040	Hypertensive heart and renal disease, specified as malignant
ICD 9	4041	Hypertensive heart and renal disease, specified as benign
ICD 9	4049	Hypertensive heart and renal disease, not specified as malignant or benign
ICD 10	I10	Essential (primary) hypertension
ICD 10	I11	Hypertensive heart disease
ICD 10	I110	Hypertensive heart disease with (congestive) heart failure
ICD 10	I119	Hypertensive heart disease without (congestive) heart failure
ICD 10	I12	Hypertensive renal disease
ICD 10	I120	Hypertensive renal disease with renal failure
ICD 10	I129	Hypertensive renal disease without renal failure
ICD 10	I13	Hypertensive heart and renal disease
ICD 10	I130	Hypertensive heart and renal disease with (congestive) heart failure
ICD 10	I131	Hypertensive heart and renal disease with renal failure
ICD 10	I132	Hypertensive heart and renal disease with both (congestive) heart failure and renal failure
ICD 10	I139	Hypertensive heart and renal disease, unspecified
ICD 10	I50	Heart failure
ICD 10	I500	Congestive heart failure
ICD 10	I501	Left ventricular failure
ICD 10	I509	Heart failure, unspecified
Stroke
Code type	Code	Code description
ICD 9	430	Subarachnoid hemorrhage
ICD 9	4309	Subarachnoid hemorrhage
ICD 9	431	Intracerebral hemorrhage
ICD 9	4319	Intracerebral hemorrhage
ICD 9	434	Occlusion of cerebral arteries
ICD 9	4340	Cerebral thrombosis
ICD 9	4341	Cerebral embolism
ICD 9	4349	Cerebral artery occlusion, unspecified
ICD 9	436	Acute, but ill-defined, cerebrovascular disease
ICD 9	4369	Acute, but ill-defined, cerebrovascular disease
ICD 10	I60	Subarachnoid hemorrhage
ICD 10	I600	Subarachnoid hemorrhage from carotid siphon and bifurcation
ICD 10	I601	Subarachnoid hemorrhage from middle cerebral artery
ICD 10	I602	Subarachnoid hemorrhage from anterior communicating artery
ICD 10	I603	Subarachnoid hemorrhage from posterior communicating artery
ICD 10	I604	Subarachnoid hemorrhage from basilar artery
ICD 10	I605	Subarachnoid hemorrhage from vertebral artery
ICD 10	I606	Subarachnoid hemorrhage from other intracranial arteries
ICD 10	I607	Subarachnoid hemorrhage from intracranial artery, unspecified
ICD 10	I608	Other subarachnoid hemorrhage
ICD 10	I609	Subarachnoid hemorrhage, unspecified
ICD 10	I61	Intracerebral hemorrhage
ICD 10	I610	Intracerebral hemorrhage in hemisphere, subcortical
ICD 10	I611	Intracerebral hemorrhage in hemisphere, cortical
ICD 10	I612	Intracerebral hemorrhage in hemisphere, unspecified
ICD 10	I613	Intracerebral hemorrhage in brain stem
ICD 10	I614	Intracerebral hemorrhage in cerebellum
ICD 10	I615	Intracerebral hemorrhage, intraventricular
ICD 10	I616	Intracerebral hemorrhage, multiple localized
ICD 10	I618	Other intracerebral hemorrhage
ICD 10	I619	Intracerebral hemorrhage, unspecified
ICD 10	I63	Cerebral infarction
ICD 10	I630	Cerebral infarction due to thrombosis of precerebral arteries
ICD 10	I631	Cerebral infarction due to embolism of precerebral arteries
ICD 10	I632	Cerebral infarction due to unspecified occlusion or stenosis of precerebral arteries
ICD 10	I633	Cerebral infarction due to thrombosis of cerebral arteries
ICD 10	I634	Cerebral infarction due to embolism of cerebral arteries
ICD 10	I635	Cerebral infarction due to unspecified occlusion or stenosis of cerebral arteries
ICD 10	I636	Cerebral infarction due to cerebral venous thrombosis, nonpyogenic
ICD 10	I638	Other cerebral infarction
ICD 10	I639	Cerebral infarction, unspecified
ICD 10	I64	Stroke, not specified as hemorrhage or infarction
COPD
Code type	Code	Code description
ICD 9	492	Emphysema
ICD 9	4929	Emphysema
ICD 9	496	Chronic airway obstruction, not elsewhere classified
ICD 9	4969	Chronic airway obstruction, not elsewhere classified
ICD 10	J43	Emphysema
ICD 10	J430	MacLeod syndrome
ICD 10	J431	Panlobular emphysema
ICD 10	J432	Centrilobular emphysema
ICD 10	J438	Other emphysema
ICD 10	J439	Emphysema, unspecified
ICD 10	J44	Other chronic obstructive pulmonary disease
ICD 10	J440	Chronic obstructive pulmonary disease with acute lower respiratory infection
ICD 10	J441	Chronic obstructive pulmonary disease with acute exacerbation, unspecified
ICD 10	J448	Other specified chronic obstructive pulmonary disease
ICD 10	J449	Chronic obstructive pulmonary disease, unspecified
CKD
Code type	Code	Code description
ICD 9	585	Chronic renal failure
ICD 9	5859	Chronic renal failure
ICD 10	N18	Chronic renal failure
ICD 10	N180	End-stage renal disease
ICD 10	N181	Chronic kidney disease, stage 1
ICD 10	N182	Chronic kidney disease, stage 2
ICD 10	N183	Chronic kidney disease, stage 3
ICD 10	N184	Chronic kidney disease, stage 4
ICD 10	N185	Chronic kidney disease, stage 5
ICD 10	N188	Other chronic renal failure
ICD 10	N189	Chronic renal failure, unspecified
Dementia
Code type	Code	Code description
ICD 9	2902	Senile dementia, depressed or paranoid type
ICD 9	2903	Senile dementia with acute confusional state
ICD 9	2904	Arteriosclerotic dementia
ICD 9	2912	Other alcoholic dementia
ICD 9	2941	Dementia in other conditions classified elsewhere
ICD 9	3310	Alzheimer's disease
ICD 9	3311	Pick's disease
ICD 9	3312	Senile degeneration of brain
ICD 9	3315	Creutzfeldt-Jakob disease
ICD 10	A810	Sporadic Creutzfeldt-Jakob disease
ICD 10	F00	Dementia in Alzheimer's disease
ICD 10	F000	Dementia in Alzheimer's disease with early onset
ICD 10	F001	Dementia in Alzheimer's disease with late onset
ICD 10	F002	Dementia in Alzheimer's disease, atypical or mixed type
ICD 10	F009	Dementia in Alzheimer's disease, unspecified
ICD 10	F01	Vascular dementia
ICD 10	F010	Vascular dementia of acute onset
ICD 10	F011	Multi-infarct dementia
ICD 10	F012	Subcortical vascular dementia
ICD 10	F013	Mixed cortical and sub-cortical vascular dementia
ICD 10	F018	Other vascular dementia
ICD 10	F019	Vascular dementia, unspecified
ICD 10	F02	Dementia in other diseases classified elsewhere
ICD 10	F020	Dementia in Picks disease
ICD 10	F021	Dementia in Creutzfeldt-Jacob disease
ICD 10	F022	Dementia in Huntington’s disease
ICD 10	F023	Dementia in Parkinson’s disease
ICD 10	F024	Dementia in HIV disease
ICD 10	F028	Dementia in other specified diseases classified elsewhere
ICD 10	F03	Unspecified dementia
ICD 10	F051	Delirium superimposed on dementia
ICD 10	F106	Mental and behavioural disorders due to use of alcohol - amnesic syndrome
ICD 10	G30	Alzheimer’s disease
ICD 10	G300	Alzheimer’s disease with early onset
ICD 10	G301	Alzheimer’s disease with late onset
ICD 10	G308	Other Alzheimer's disease
ICD 10	G309	Alzheimer's disease unspecified
ICD 10	G310	Circumscribed brain atrophy
ICD 10	G311	Senile degeneration of brain
ICD 10	G318	Other specified degenerative diseases of nervous system
ICD 10	I673	Binswanger's disease
Parkinsonism
Code type	Code	Code description
ICD 9	3320	Paralysis agitans
ICD 9	3321	Secondary parkinsonism
ICD 9	3330	Other degenerative diseases of basal ganglia
ICD 10	G20	Parkinson’s disease
ICD 10	G21	Secondary parkinsonism
ICD 10	G210	Malignant neuroleptic syndrome
ICD 10	G211	Other drug induced secondary parkinsonism
ICD 10	G212	Secondary parkinsonism due to other external agents
ICD 10	G213	Post encephalitic parkinsonism
ICD 10	G214	Vascular parkinsonism
ICD 10	G218	Other secondary parkinsonism
ICD 10	G219	Secondary parkinsonism unspecified
ICD 10	G22	Parkinsonism in diseases specified elsewhere
ICD 10	G230	Hallervorden-Spatz disease
ICD 10	G231	Progressive Supranuclear Palsy
ICD 10	G232	Multiple system atrophy, parkinsonian type [MSA-P]
ICD 10	G233	Multiple system atrophy, cerebellar type [MSA-C]
ICD 10	G238	Other specified degenerative diseases of basal ganglia (Calcification of basal ganglia Neurogenic orthostatic hypotension [ShyDrager]
ICD 10	G239	Degenerative diseases of basal ganglia, unspecified
ICD 10	G259	Extrapyramidal and movement disorder, unspecified
ICD 10	G26	Extrapyramidal and movement disorders in diseases classified elsewhere
ICD 10	G903	Multi-system degeneration
Multiple Sclerosis
Code type	Code	Code description
ICD 9	340	Multiple sclerosis
ICD 9	3409	Multiple sclerosis
ICD 10	G35	Multiple sclerosis
Diabetes
Code type	Code	Code description
ICD 9	25000	Diabetes mellitus without mention of complication (adult-onset type)
ICD 9	25010	Diabetes mellitus with ketoacidosis (adult-onset type)
ICD 9	25020	Diabetes with coma (adult-onset type)
ICD 9	25090	Diabetes with unspecified complications (adults-onset type)
ICD 10	E11	Non-insuliln-dependent diabetes mellitus
ICD 10	E110	with coma
ICD 10	E111	with ketoacidosis
ICD 10	E112	with coma
ICD 10	E113	with renal complications
ICD 10	E114	with ophthalmic complications
ICD 10	E115	with peripheral circulatory complications
ICD 10	E116	with other specified complications
ICD 10	E117	with multiple complications
ICD 10	E118	with unspecified complications
ICD 10	E119	without complications
Cirrhosis
Code type	Code	Code description
ICD 9	571	Chronic liver disease and cirrhosis
ICD 9	5712	Alcoholic cirrhosis of liver
ICD 9	5715	Cirrhosis of liver without mention of alcohol
ICD 9	5716	Biliary cirrhosis
ICD 10	K702	Alcoholic fibrosis and sclerosis of liver
ICD 10	K703	Alcoholic cirrhosis of liver
ICD 10	K704	Alcoholic hepatic failure
ICD 10	K72	Hepatic failure, not elsewhere classified
ICD 10	K721	Chronic hepatic failure
ICD 10	K729	Hepatic failure, unspecified
ICD 10	K74	Fibrosis and cirrhosis of liver
ICD 10	K740	Hepatic fibrosis
ICD 10	K741	Hepatic sclerosis
ICD 10	K742	Hepatic fibrosis with hepatic sclerosis
ICD 10	K743	Primary biliary cirrhosis
ICD 10	K744	Secondary biliary cirrhosis
ICD 10	K745	Biliary cirrhosis, unspecified
ICD 10	K746	Other and unspecified cirrhosis of liver
Osteoarthritis
Code type	Code	Code description
ICD 9	715	Osteoarthrosis and allied disorders
ICD 9	7150	Generalized osteoarthrosis and allied disorders
ICD 9	7151	Localised, primary osteoarthrosis and allied disorders
ICD 9	71510	Localised, primary osteoarthrosis and allied disorders (multiple sites)
ICD 9	71511	Localised, primary osteoarthrosis and allied disorders (shoulder region)
ICD 9	71512	Localised, primary osteoarthrosis and allied disorders (upper arm)
ICD 9	71513	Localised, primary osteoarthrosis and allied disorders (forearm)
ICD 9	71514	Localised, primary osteoarthrosis and allied disorders (hand)
ICD 9	71515	Localised prim. osteoarthrosis/allied dis. (pelvic region and thigh)
ICD 9	71516	Localised, primary osteoarthrosis and allied disorders (lower leg)
ICD 9	71517	Localised, primary osteoarthrosis and allied disorders (ankle and foot)
ICD 9	71518	Localised, prim. osteoarthrosis/allied dis. (other specified site)
ICD 9	71519	Localised, primary osteoarthrosis and allied disorders (site unspecified)
ICD 9	7152	Localised, secondary osteoarthritis and allied disorders
ICD 9	71520	Localised, secondary osteoarthrosis and allied disorders (multiple sites)
ICD 9	71521	Localised, secondary osteoarthrosis and allied disorders (shoulder region)
ICD 9	71522	Localised, secondary osteoarthrosis and allied disorders (upper arm)
ICD 9	71523	Localised, secondary osteoarthrosis and allied disorders (forearm)
ICD 9	71524	Localised, secondary osteoarthrosis and allied disorders (hand)
ICD 9	71525	Localised, second. osteoarthrosis/allied dis. (pelvic region and thigh)
ICD 9	71526	Localised, secondary osteoarthrosis and allied disorders (lower leg)
ICD 9	71527	Localised, secondary osteoarthrosis and allied disorders (ankle and foot)1
ICD 9	71528	Localised second. osteoarthrosis/allied dis. (other specified site)
ICD 9	71529	Localised second. osteoarthrosis/allied dis. (unspecified site)
ICD 9	7153	Unspecified localised osteoarthritis and allied disorders
ICD 9	71530	Unspec. localised osteoarthrosis/allied dis. (multiple sites)
ICD 9	71531	Unspec. localised osteoarthrosis/allied dis. (shoulder region)
ICD 9	71532	Unspec. localised osteoarthrosis/allied dis. (upper arm)
ICD 9	71533	Unspec. localised osteoarthrosis/allied dis. (forearm)
ICD 9	71534	Unspec. localised osteoarthrosis/allied dis. (hand)
ICD 9	71535	Unspec. localised osteoarthrosis/allied dis. (pelvic region and thigh)
ICD 9	71536	Unspec. localised osteoarthrosis/allied dis. (lower leg)
ICD 9	71537	Unspec. localised osteoarthrosis/allied dis. (ankle and foot)
ICD 9	71538	Unspec. localised osteoarthrosis/allied dis. (other specified site)
ICD 9	71539	Unspec. localised osteoarthrosis/allied dis. (unspecified site)
ICD 9	7158	Osteoarthrosis/allied dis. more than one site but not generalized
ICD 9	7159	Osteoarthrosis/allied dis. not spec. whether gen. or loc.
ICD 10	M15	Polyarthrosis
ICD 10	M150	Primary generalised (osteo)arthrosis
ICD 10	M1500	Primary generalized (osteo)arthrosis, Multiple sites
ICD 10	M151	Heberden's nodes (with arthropathy)
ICD 10	M152	Bouchard's nodes (with arthropathy)
ICD 10	M153	Secondary multiple arthrosis
ICD 10	M154	Erosive (osteo)arthrosis
ICD 10	M158	Other polyarthrosis
ICD 10	M159	Polyarthrosis, unspecified
ICD 10	M1599	Polyosteoarthritis, unspecified
ICD 10	M16	Coxarthrosis [arthrosis of hip]
ICD 10	M160	Primary coxarthrosis, bilateral
ICD 10	M161	Other primary coxarthrosis
ICD 10	M162	Coxarthrosis resulting from dysplasia, bilateral
ICD 10	M163	Other dysplastic coxarthrosis
ICD 10	M164	Posttraumatic coxarthrosis, bilateral
ICD 10	M165	Other posttraumatic coxarthrosis
ICD 10	M166	Other secondary coxarthrosis, bilateral
ICD 10	M167	Other secondary coxarthrosis
ICD 10	M169	Coxarthrosis, unspecified
ICD 10	M17	Gonarthrosis [arthrosis of knee]
ICD 10	M170	Primary gonarthrosis, bilateral
ICD 10	M171	Other primary gonarthrosis
ICD 10	M172	Posttraumatic gonarthrosis, bilateral
ICD 10	M173	Other posttraumatic gonarthrosis
ICD 10	M174	Other secondary gonarthrosis, bilateral
ICD 10	M175	Other secondary gonarthrosis
ICD 10	M179	Gonarthrosis, unspecified
ICD 10	M18	Arthrosis of first carpometacarpal joint
ICD 10	M180	Primary arthrosis of first carpometacarpal joints, bilateral
ICD 10	M181	Other primary arthrosis of first carpometacarpal joint
ICD 10	M182	Posttraumatic arthrosis of first carpometacarpal joints, bilateral
ICD 10	M183	Other posttraumatic arthrosis of first carpometacarpal joint
ICD 10	M184	Other secondary arthrosis of first carpometacarpal joints, bilateral
ICD 10	M185	Other secondary arthrosis of first carpometacarpal joint
ICD 10	M189	Arthrosis of first carpometacarpal joint, unspecified
ICD 10	M19	Other arthrosis
ICD 10	M190	Primary arthrosis of other joints
ICD 10	M1900	Primary arthrosis of other joints (Multiple sites)
ICD 10	M1901	Primary arthrosis of other joints (Shoulder region)
ICD 10	M1902	Primary arthrosis of other joints (Upper arm)
ICD 10	M1903	Primary arthrosis of other joints (Forearm)
ICD 10	M1904	Primary arthrosis of other joints (Hand)
ICD 10	M1905	Primary arthrosis of other joints (Pelvic region and thigh)
ICD 10	M1906	Primary arthrosis of other joints-Lower leg
ICD 10	M1907	Primary arthrosis of other joints (Ankle and foot)
ICD 10	M1908	Primary arthrosis of other joints (Other)
ICD 10	M1909	Primary arthrosis of other joints (Site unspecified)
ICD 10	M191	Posttraumatic arthrosis of other joints
ICD 10	M1910	Post-traumatic arthrosis of other joints (Multiple sites)
ICD 10	M1911	Post-traumatic arthrosis of other joints (Shoulder region)
ICD 10	M1912	Post-traumatic arthrosis of other joints (Upper arm)
ICD 10	M1913	Post-traumatic arthrosis of other joints (Forearm)
ICD 10	M1914	Post-traumatic arthrosis of other joints (Hand)
ICD 10	M1915	Post-traumatic arthrosis of other joints (Pelvic region and thigh)
ICD 10	M1916	Post-traumatic arthrosis of other joints-Lower leg
ICD 10	M1917	Post-traumatic arthrosis of other joints (Ankle and foot)
ICD 10	M1918	Post-traumatic arthrosis of other joints (Other)
ICD 10	M1919	Post-traumatic arthrosis of other joints (Site unspecified)
ICD 10	M192	Other secondary arthrosis
ICD 10	M1920	Other secondary arthrosis (Multiple sites)
ICD 10	M1921	Other secondary arthrosis (Shoulder region)
ICD 10	M1922	Other secondary arthrosis (Upper arm)
ICD 10	M1923	Other secondary arthrosis (Forearm)
ICD 10	M1924	Other secondary arthrosis (Hand)
ICD 10	M1925	Other secondary arthrosis (Pelvic region and thigh)
ICD 10	M1926	Other secondary arthrosis of other joints-Lower leg
ICD 10	M1927	Other secondary arthrosis (Ankle and foot)
ICD 10	M1928	Other secondary arthrosis (Other)
ICD 10	M1929	Other secondary arthrosis (Site unspecified)
ICD 10	M198	Other specified arthrosis
ICD 10	M1980	Other specified arthrosis (Multiple sites)
ICD 10	M1981	Other specified arthrosis (Shoulder region
ICD 10	M1982	Other specified arthrosis (Upper arm)
ICD 10	M1983	Other specified arthrosis (Forearm)
ICD 10	M1984	Other specified arthrosis (Hand)
ICD 10	M1985	Other specified arthrosis (Pelvic region and thigh)
ICD 10	M1986	Other specified arthrosis (Lower leg)
ICD 10	M1987	Other specified arthrosis (Ankle and foot)
ICD 10	M1988	Other specified arthrosis (Other)
ICD 10	M1989	Other specified arthrosis (Site unspecified)
ICD 10	M199	Arthrosis, unspecified
ICD 10	M1990	Arthrosis, unspecified (Multiple sites)
ICD 10	M1991	Arthrosis, unspecified (Shoulder region)
ICD 10	M1992	Arthrosis, unspecified (Upper arm)
ICD 10	M1993	Arthrosis, unspecified (Forearm)
ICD 10	M1994	Arthrosis, unspecified (Hand)
ICD 10	M1995	Arthrosis, unspecified (Pelvic region and thigh)
ICD 10	M1996	Arthrosis, unspecified-Lower leg
ICD 10	M1997	Arthrosis, unspecified (Ankle and foot)
ICD 10	M1998	Arthrosis, unspecified (Other)
ICD 10	M1999	Arthrosis, unspecified (Site unspecified)
Osteoporosis
Code type	Code	Code description
ICD 10	M8000	Postmenopausal osteoporosis with pathological fracture (Multiple sites)
ICD 10	M8001	Postmenopausal osteoporosis with pathological fracture (Shoulder region)
ICD 10	M8002	Postmenopausal osteoporosis with pathological fracture (Upper arm)
ICD 10	M8003	Postmenopausal osteoporosis with pathological fracture (Forearm)
ICD 10	M8004	Postmenopausal osteoporosis with pathological fracture (Hand)
ICD 10	M8005	Postmenopausal osteoporosis with pathological fracture (Pelvic region and thigh)
ICD 10	M8006	Postmenopausal osteoporosis with pathological fracture (Lower leg)
ICD 10	M8007	Postmenopausal osteoporosis with pathological fracture (Ankle and foot)
ICD 10	M8008	Postmenopausal osteoporosis with pathological fracture (Other)
ICD 10	M8009	Postmenopausal osteoporosis with pathological fracture (Site unspecified)
ICD 10	M809	Unspecified osteoporosis with pathological fracture
ICD 10	M8090	Unspecified osteoporosis with pathological fracture (Multiple sites)
ICD 10	M8091	Unspecified osteoporosis with pathological fracture (Shoulder region)
ICD 10	M8092	Unspecified osteoporosis with pathological fracture (Upper arm)
ICD 10	M8093	Unspecified osteoporosis with pathological fracture (Forearm)
ICD 10	M8094	Unspecified osteoporosis with pathological fracture (Hand)
ICD 10	M8095	Unspecified osteoporosis with pathological fracture (Pelvic region and thigh)
ICD 10	M8096	Unspecified osteoporosis with pathological fracture (Lower leg)
ICD 10	M8097	Unspecified osteoporosis with pathological fracture (Ankle and foot)
ICD 10	M8098	Unspecified osteoporosis with pathological fracture (Other)
ICD 10	M8099	Unspecified osteoporosis with pathological fracture (Site unspecified)
Schizophrenia
Code type	Code	Code description
ICD 9	295	Schizophrenic disorders
ICD 9	2950	Simple type
ICD 9	2951	Hebephrenic type
ICD 9	2952	Catatonic type
ICD 9	2953	Paranoid type
ICD 9	2954	Acute Schizophrenic episode
ICD 9	2955	Latent schizophrenia
ICD 9	2956	Residual schizophrenia
ICD 9	2957	Schizoaffective type
ICD 9	2958	Other specified types of schizophrenia
ICD 9	2959	Unspecified schizophrenia
ICD 9	297	Delusional disorders
ICD 9	2970	Paranoid state, simple
ICD 9	2971	Paranoia
ICD 9	2972	Paraphrenia
ICD 9	2973	Induced psychosis
ICD 9	2978	Other specified paranoid states
ICD 9	2979	Unspecified paranoid state
ICD 9	2983	Acute paranoid reaction
ICD 9	2984	Psychogenic paranoid psychosis
ICD 10	F20	Schizophrenia
ICD 10	F200	Paranoid schizophrenia
ICD 10	F201	Hebephrenic schizophrenia
ICD 10	F202	Catatonic schizophrenia
ICD 10	F203	Undifferentiated schizophrenia
ICD 10	F204	Post-schizophrenic depression
ICD 10	F205	Residual schizophrenia
ICD 10	F206	Simple schizophrenia
ICD 10	F208	Other schizophrenia
ICD 10	F209	Schizophrenia, unspecified
ICD 10	F21X	Schizotypal disorder
ICD 10	F22	Persistent delusional disorders
ICD 10	F220	Delusional disorder
ICD 10	F228	Other persistent delusional disorders
ICD 10	F229	Persistent delusional disorder, unspecified
ICD 10	F23	Acute and transient psychotic disorders
ICD 10	F230	Acute polymorphic psychotic disorder without symptoms of schizophrenia
ICD 10	F231	Acute polymorphic psychotic disorder with symptoms of schizophrenia
ICD 10	F232	Acute schizophrenia-like psychotic disorder
ICD 10	F233	Other acute predominantly delusional psychotic disorders
ICD 10	F238	Other acute and transient psychotic disorders
ICD 10	F239	Acute and transient psychotic disorder, unspecified
ICD 10	F24X	Induced delusional disorder
ICD 10	F25	Schizoaffective disorders
ICD 10	F250	Schizoaffective disorder, manic type
ICD 10	F251	Schizoaffective disorder, depressive type
ICD 10	F252	Schizoaffective disorder, mixed type
ICD 10	F258	Other schizoaffective disorders
ICD 10	F259	Schizoaffective disorder, unspecified
ICD 10	F28X	Other nonorganic psychotic disorders
ICD 10	F29X	Unspecified nonorganic psychosis
Depression
Code type	Code	Code description
ICD 9	311	Depressive disorder, not elsewhere classified
ICD 9	3119	Depressive disorder, not elsewhere classified
ICD 10	F32	Depressive episode
ICD 10	F320	Mild depressive episode
ICD 10	F321	Moderate depressive episode
ICD 10	F322	Severe depressive episode without psychotic symptoms
ICD 10	F323	Severe depressive episode with psychotic symptoms
ICD 10	F328	Other depressive episodes
ICD 10	F329	Depressive episode, unspecified
ICD 10	F33	Recurrent depressive disorder
ICD 10	F330	Recurrent depressive disorder, current episode mild
ICD 10	F331	Recurrent depressive disorder, current episode moderate
ICD 10	F332	Recurrent depressive disorder, current episode severe without psychotic symptoms
ICD 10	F333	Recurrent depressive disorder, current episode severe with psychotic symptoms
ICD 10	F334	Recurrent depressive disorder, currently in remission
ICD 10	F338	Other recurrent depressive disorders
ICD 10	F339	Recurrent depressive disorder, unspecified
Bipolar disorder
Code type	Code	Code description
ICD 9	2960	Manic-depressive psychosis, manic type
ICD 9	2962	Manic-depressive psychosis, circular type but currently manic
ICD 9	2963	Major depressive disorder, recurrent episode
ICD 9	2964	Manic-depressive psychosis, circular type but currently depressed
ICD 9	2965	Manic-depressive psychosis, circular type, current condition not specified
ICD 10	F302	Mania with psychotic symptoms
ICD 10	F31	Bipolar affective disorder
ICD 10	F310	Bipolar affective disorder, current episode hypomanic
ICD 10	F311	Bipolar affective disorder, current episode manic without psychotic symptoms
ICD 10	F312	Bipolar affective disorder, current episode manic with psychotic symptoms
ICD 10	F313	Bipolar affective disorder, current episode mild or moderate depression
ICD 10	F314	Bipolar affective disorder, current episode severe depression without psychotic symptoms
ICD 10	F315	Bipolar affective disorder, current episode severe depression with psychotic symptoms
ICD 10	F316	Bipolar affective disorder, current episode mixed
ICD 10	F317	Bipolar affective disorder, currently in remission
ICD 10	F318	Other bipolar affective disorders
ICD 10	F319	Bipolar affective disorder, unspecified

## Sheet: Table S5
Table S5: Mean z-scored age gap of individuals diagnosed with specific chronic disease.
Organ	Disease	Mean z-scored age gap	p	p.correct
Protein	Bipolar disorder	-0.0498304	0.676178	1
Protein	Cancer	0.0692624	2.11129e-05	0.00405368
Protein	Cirrhosis	0.381925	0.0184795	1
Protein	CKD	1.16608	3.29831e-09	6.33276e-07
Protein	COPD	0.324336	2.41845e-07	4.64342e-05
Protein	Dementia	-0.174162	0.4526	1
Protein	Depression	0.0668372	0.165011	1
Protein	Diabetes	0.330813	5.11564e-17	9.82202e-15
Protein	Hypertensive	0.183187	1.69063e-26	3.24602e-24
Protein	IHD	0.238822	2.27523e-22	4.36844e-20
Protein	Multiple Sclerosis	0.302454	7.93047e-05	0.0152265
Protein	Osteoarthritis	0.167041	6.31888e-13	1.21322e-10
Protein	Osteoporosis	0.0886862	0.603833	1
Protein	Parkinsonism	0.412217	0.0195111	1
Protein	Schizophrenia	-0.154317	0.15645	1
Protein	Stroke	0.37123	4.11429e-08	7.89943e-06
Brain	Bipolar disorder	0.440104	0.000168543	0.0323603
Brain	Cancer	0.130591	6.15068e-15	1.18093e-12
Brain	Cirrhosis	0.697367	0.000416157	0.0799022
Brain	CKD	1.78284	8.1674e-16	1.56814e-13
Brain	COPD	0.666423	7.71016e-24	1.48035e-21
Brain	Dementia	0.578914	0.0431571	1
Brain	Depression	0.421333	2.39853e-15	4.60518e-13
Brain	Diabetes	0.706269	1.44165e-61	2.76797e-59
Brain	Hypertensive	0.297002	4.72565e-61	9.07325e-59
Brain	IHD	0.331576	3.51818e-38	6.75491e-36
Brain	Multiple Sclerosis	0.845119	1.70734e-20	3.27809e-18
Brain	Osteoarthritis	0.145957	7.05882e-10	1.35529e-07
Brain	Osteoporosis	0.184098	0.282135	1
Brain	Parkinsonism	0.580195	0.000486446	0.0933976
Brain	Schizophrenia	0.502286	1.15197e-05	0.00221178
Brain	Stroke	0.724168	3.64044e-20	6.98965e-18
Artery	Bipolar disorder	0.124961	0.421328	1
Artery	Cancer	0.138765	2.40636e-17	4.62022e-15
Artery	Cirrhosis	1.17631	1.59938e-06	0.000307081
Artery	CKD	1.78697	3.15525e-12	6.05808e-10
Artery	COPD	0.348101	1.79831e-07	3.45276e-05
Artery	Dementia	0.552576	0.0190633	1
Artery	Depression	0.228112	1.46761e-05	0.00281782
Artery	Diabetes	0.204041	3.33453e-06	0.00064023
Artery	Hypertensive	0.180473	4.32531e-22	8.3046e-20
Artery	IHD	0.185493	5.06687e-12	9.7284e-10
Artery	Multiple Sclerosis	0.0946313	0.167053	1
Artery	Osteoarthritis	0.183872	1.93566e-14	3.71646e-12
Artery	Osteoporosis	0.538397	0.00478488	0.918697
Artery	Parkinsonism	0.499144	0.0171256	1
Artery	Schizophrenia	-0.0244683	0.844331	1
Artery	Stroke	0.289577	2.82403e-05	0.00542214
Liver	Bipolar disorder	0.0805021	0.545671	1
Liver	Cancer	0.0270444	0.10474	1
Liver	Cirrhosis	0.410396	0.0503255	1
Liver	CKD	1.70288	4.35702e-16	8.36548e-14
Liver	COPD	0.357986	6.01829e-11	1.15551e-08
Liver	Dementia	0.405984	0.0335279	1
Liver	Depression	0.111605	0.0201877	1
Liver	Diabetes	0.275072	5.25657e-12	1.00926e-09
Liver	Hypertensive	0.263411	5.27218e-51	1.01226e-48
Liver	IHD	0.316989	1.7566e-37	3.37267e-35
Liver	Multiple Sclerosis	-0.0361775	0.61107	1
Liver	Osteoarthritis	0.133581	6.83359e-09	1.31205e-06
Liver	Osteoporosis	0.0632518	0.651451	1
Liver	Parkinsonism	-0.0441677	0.789173	1
Liver	Schizophrenia	0.0194208	0.857444	1
Liver	Stroke	0.27841	1.17011e-05	0.00224662
Immune	Bipolar disorder	0.273516	0.0460744	1
Immune	Cancer	0.0705105	2.11027e-05	0.00405172
Immune	Cirrhosis	0.99046	2.70312e-06	0.000519
Immune	CKD	1.58795	8.83779e-14	1.69686e-11
Immune	COPD	0.345503	1.10705e-08	2.12554e-06
Immune	Dementia	0.304551	0.221294	1
Immune	Depression	0.356201	3.73132e-13	7.16414e-11
Immune	Diabetes	0.524311	3.53925e-42	6.79537e-40
Immune	Hypertensive	0.30703	1.67444e-68	3.21492e-66
Immune	IHD	0.333071	2.99152e-41	5.74371e-39
Immune	Multiple Sclerosis	0.133318	0.065327	1
Immune	Osteoarthritis	0.16037	2.04109e-12	3.91889e-10
Immune	Osteoporosis	0.134478	0.41389	1
Immune	Parkinsonism	0.287932	0.0938635	1
Immune	Schizophrenia	0.173445	0.102991	1
Immune	Stroke	0.450606	6.40486e-11	1.22973e-08
Intestine	Bipolar disorder	0.60829	4.39817e-05	0.00844449
Intestine	Cancer	0.0497973	0.00240631	0.462012
Intestine	Cirrhosis	1.06354	1.39009e-06	0.000266898
Intestine	CKD	2.1295	2.32257e-17	4.45934e-15
Intestine	COPD	0.468425	5.35122e-14	1.02743e-11
Intestine	Dementia	0.625089	0.0169338	1
Intestine	Depression	0.402761	1.2555e-15	2.41056e-13
Intestine	Diabetes	0.674157	1.00628e-56	1.93206e-54
Intestine	Hypertensive	0.332776	2.64476e-73	5.07794e-71
Intestine	IHD	0.326559	2.10172e-39	4.0353e-37
Intestine	Multiple Sclerosis	0.163077	0.00782925	1
Intestine	Osteoarthritis	0.129305	4.9189e-08	9.44429e-06
Intestine	Osteoporosis	0.0583862	0.68271	1
Intestine	Parkinsonism	0.262123	0.138728	1
Intestine	Schizophrenia	0.393712	0.00108152	0.207651
Intestine	Stroke	0.271898	8.94168e-05	0.017168
Lung	Bipolar disorder	0.30233	0.0312639	1
Lung	Cancer	0.106383	5.10586e-11	9.80325e-09
Lung	Cirrhosis	1.02456	6.0162e-06	0.00115511
Lung	CKD	1.34079	4.15773e-14	7.98285e-12
Lung	COPD	0.547197	7.22099e-16	1.38643e-13
Lung	Dementia	-0.165751	0.309138	1
Lung	Depression	0.351653	1.74018e-10	3.34114e-08
Lung	Diabetes	0.198016	3.34137e-07	6.41543e-05
Lung	Hypertensive	0.14756	7.46241e-17	1.43278e-14
Lung	IHD	0.210201	3.62889e-15	6.96746e-13
Lung	Multiple Sclerosis	0.216854	0.00205677	0.394901
Lung	Osteoarthritis	0.123621	2.14414e-07	4.11675e-05
Lung	Osteoporosis	0.183033	0.289588	1
Lung	Parkinsonism	0.0865279	0.480756	1
Lung	Schizophrenia	0.189932	0.13997	1
Lung	Stroke	0.220019	0.00162814	0.312604
Heart	Bipolar disorder	0.238307	0.117057	1
Heart	Cancer	0.0640133	8.56512e-05	0.016445
Heart	Cirrhosis	0.810557	0.000110407	0.0211982
Heart	CKD	2.30526	8.49049e-16	1.63017e-13
Heart	COPD	0.461442	4.87925e-10	9.36816e-08
Heart	Dementia	-0.0110924	0.970204	1
Heart	Depression	0.153393	0.00449985	0.863971
Heart	Diabetes	0.446882	4.09136e-19	7.85541e-17
Heart	Hypertensive	0.434624	2.19405e-83	4.21257e-81
Heart	IHD	0.778412	2.68926e-118	5.16337e-116
Heart	Multiple Sclerosis	-0.0587867	0.411329	1
Heart	Osteoarthritis	0.0717868	0.0033421	0.641683
Heart	Osteoporosis	0.205712	0.193095	1
Heart	Parkinsonism	0.215744	0.225358	1
Heart	Schizophrenia	0.081989	0.505017	1
Heart	Stroke	0.598295	2.53439e-11	4.86602e-09
Pancreas	Bipolar disorder	0.614896	0.000163981	0.0314844
Pancreas	Cancer	0.0977032	6.06296e-09	1.16409e-06
Pancreas	Cirrhosis	0.96368	8.21528e-05	0.0157733
Pancreas	CKD	2.54106	1.24603e-18	2.39238e-16
Pancreas	COPD	0.514889	7.15282e-14	1.37334e-11
Pancreas	Dementia	0.346629	0.237593	1
Pancreas	Depression	0.28585	1.31959e-07	2.53362e-05
Pancreas	Diabetes	0.865211	5.6141e-68	1.07791e-65
Pancreas	Hypertensive	0.316732	1.01012e-56	1.93943e-54
Pancreas	IHD	0.262819	4.2666e-21	8.19187e-19
Pancreas	Multiple Sclerosis	-0.123203	0.0362783	1
Pancreas	Osteoarthritis	0.0763684	0.00186313	0.357721
Pancreas	Osteoporosis	0.0742463	0.636021	1
Pancreas	Parkinsonism	0.100415	0.559317	1
Pancreas	Schizophrenia	0.327596	0.00866362	1
Pancreas	Stroke	0.335784	5.47482e-06	0.00105117
Muscle	Bipolar disorder	0.396914	0.00521479	1
Muscle	Cancer	0.0271607	0.0924279	1
Muscle	Cirrhosis	0.32861	0.0956095	1
Muscle	CKD	1.40497	1.77255e-13	3.4033e-11
Muscle	COPD	0.312897	7.56032e-08	1.45158e-05
Muscle	Dementia	-0.0700056	0.654082	1
Muscle	Depression	-0.00877557	0.855096	1
Muscle	Diabetes	0.340928	4.6817e-18	8.98887e-16
Muscle	Hypertensive	0.180626	2.40495e-24	4.61751e-22
Muscle	IHD	0.082022	0.000826416	0.158672
Muscle	Multiple Sclerosis	0.223745	0.00247252	0.474724
Muscle	Osteoarthritis	0.108093	5.0999e-06	0.000979181
Muscle	Osteoporosis	0.150672	0.377076	1
Muscle	Parkinsonism	0.252682	0.118481	1
Muscle	Schizophrenia	0.123261	0.261994	1
Muscle	Stroke	0.290851	1.7082e-05	0.00327975
Adipose	Bipolar disorder	0.870768	5.95157e-08	1.1427e-05
Adipose	Cancer	0.0576001	0.000375361	0.0720693
Adipose	Cirrhosis	1.05676	1.3678e-06	0.000262618
Adipose	CKD	2.49171	9.40974e-19	1.80667e-16
Adipose	COPD	0.471449	1.09766e-13	2.1075e-11
Adipose	Dementia	0.773438	0.003308	0.635135
Adipose	Depression	0.455706	6.71312e-16	1.28892e-13
Adipose	Diabetes	0.846661	4.73114e-64	9.08378e-62
Adipose	Hypertensive	0.423258	2.39884e-101	4.60577e-99
Adipose	IHD	0.325837	5.704e-33	1.09517e-30
Adipose	Multiple Sclerosis	0.0172428	0.801028	1
Adipose	Osteoarthritis	0.231199	3.53896e-21	6.79479e-19
Adipose	Osteoporosis	0.259711	0.0795555	1
Adipose	Parkinsonism	0.042973	0.814617	1
Adipose	Schizophrenia	0.332057	0.00732189	1
Adipose	Stroke	0.405871	4.92237e-08	9.45095e-06
Kidney	Bipolar disorder	0.685407	1.91819e-05	0.00368292
Kidney	Cancer	0.0424844	0.0103351	1
Kidney	Cirrhosis	1.17326	4.43175e-07	8.50896e-05
Kidney	CKD	2.85403	8.25576e-21	1.58511e-18
Kidney	COPD	0.705265	1.43074e-21	2.74702e-19
Kidney	Dementia	0.715242	0.0111523	1
Kidney	Depression	0.323161	6.24171e-10	1.19841e-07
Kidney	Diabetes	1.26771	6.02119e-109	1.15607e-106
Kidney	Hypertensive	0.704234	1.67635e-207	3.2186e-205
Kidney	IHD	0.766915	5.59686e-122	1.0746e-119
Kidney	Multiple Sclerosis	-0.00527459	0.931362	1
Kidney	Osteoarthritis	0.21686	1.44302e-17	2.77059e-15
Kidney	Osteoporosis	0.183309	0.294972	1
Kidney	Parkinsonism	0.188727	0.228807	1
Kidney	Schizophrenia	0.300381	0.0120194	1
Kidney	Stroke	0.677416	3.48293e-17	6.68722e-15

## Sheet: Table S6
Table S6: PheWAS results of z-scored organ-specific proteomic age gap and incident disease.
Organ	Phenocode	N	N_previous	N_incidence	HR	CI_lower	CI_upper	p.value	p.correct	Description	Group
Protein	ID_002	44400	210	564	1.39	1.28	1.51	2.38916e-15	1.88361e-11	Staphylococcus	Infections
Protein	ID_002.1	44456	154	391	1.45	1.32	1.6	5.07105e-14	3.99802e-10	Staphylococcus aureus	Infections
Protein	ID_003	44514	96	879	1.19	1.11	1.27	3.32705e-07	0.00262305	Escherichia coli	Infections
Protein	ID_004	44481	129	384	1.29	1.17	1.42	5.26767e-07	0.00415303	Streptococcus	Infections
Protein	ID_008	44610	0	314	0.95	0.85	1.07	0.412174	1	Helicobacter [H. pylori]	Infections
Protein	ID_009	44573	37	258	1.32	1.17	1.49	5.49337e-06	0.0433098	Pseudomonas	Infections
Protein	ID_011	44597	13	182	1.3	1.13	1.5	0.000307948	1	Klebsiella	Infections
Protein	ID_015	44567	43	149	1.48	1.27	1.73	9.47522e-07	0.00747026	Clostridium	Infections
Protein	ID_015.2	44567	43	146	1.48	1.26	1.73	1.23963e-06	0.00977325	Clostridium difficile	Infections
Protein	ID_052	44546	64	200	1.27	1.11	1.46	0.000678047	1	Herpesvirus	Infections
Protein	ID_052.3	44576	34	119	1.29	1.08	1.54	0.0058464	1	Varicella zoster virus	Infections
Protein	ID_052.32	44582	28	115	1.31	1.09	1.57	0.00354687	1	Herpes zoster	Infections
Protein	ID_056	44508	102	109	0.98	0.81	1.18	0.827666	1	Human papillomavirus	Infections
Protein	ID_059	44610	0	821	1.13	1.06	1.22	0.000353884	1	Coronavirus	Infections
Protein	ID_059.1	44610	0	811	1.13	1.05	1.21	0.000568107	1	Sars-CoV-2*	Infections
Protein	ID_061	44600	10	199	1.19	1.03	1.37	0.0148008	1	Influenza virus	Infections
Protein	ID_070	44540	70	723	1.17	1.09	1.26	2.61372e-05	0.206065	Candidiasis	Infections
Protein	ID_089	43111	1499	4588	1.19	1.15	1.22	6.65884e-31	5.24983e-27	Infections	Infections
Protein	ID_089.1	43585	1025	2924	1.23	1.19	1.28	1.85978e-29	1.46625e-25	Bacterial infections	Infections
Protein	ID_089.2	44167	443	1763	1.19	1.13	1.24	8.7867e-13	6.92744e-09	Viral infections	Infections
Protein	ID_089.3	44518	92	852	1.18	1.1	1.26	2.08131e-06	0.0164091	Fungal infections	Infections
Protein	ID_091	44577	33	193	1.33	1.16	1.53	5.39394e-05	0.425258	Gangrene	Infections
Protein	ID_092	44462	148	1657	1.3	1.24	1.37	1.78541e-27	1.40762e-23	Bacteremia, Sepsis, and SIRS	Infections
Protein	ID_092.2	44465	145	1627	1.3	1.24	1.37	1.10235e-26	8.69089e-23	Sepsis	Infections
Protein	ID_097	44610	0	409	1.28	1.17	1.41	3.94713e-07	0.00311192	Drug resistant microorganisms	Infections
Protein	ID_097.2	44610	0	171	1.25	1.07	1.45	0.00390039	1	Resistance to penicillins	Infections
Protein	ID_097.3	44610	0	155	1.28	1.1	1.5	0.00179275	1	Resistance to beta lactam antibiotics	Infections
Protein	CA_100	44533	77	182	1.09	0.94	1.26	0.260776	1	Malignant neoplasm of the head and neck	Neoplasms
Protein	CA_101	44250	360	1550	1.1	1.05	1.16	0.00017536	1	Malignant neoplasm of the digestive organs	Neoplasms
Protein	CA_101.1	44590	20	179	1.31	1.14	1.52	0.000196816	1	Malignant neoplasm of the esophagus	Neoplasms
Protein	CA_101.2	44586	24	147	1.14	0.97	1.34	0.117882	1	Malignant neoplasm of stomach	Neoplasms
Protein	CA_101.4	44387	223	781	1.04	0.97	1.12	0.266973	1	Malignant neoplasm of the lower GI tract	Neoplasms
Protein	CA_101.41	44391	219	762	1.04	0.97	1.12	0.293053	1	Colorectal cancer	Neoplasms
Protein	CA_101.411	44484	126	537	1.03	0.95	1.12	0.465664	1	Malignant neoplasm of colon	Neoplasms
Protein	CA_101.6	44604	6	105	1.2	1	1.46	0.0554435	1	Malignant neoplasm of the liver and intrahepatic bile ducts	Neoplasms
Protein	CA_101.8	44602	8	162	1.22	1.04	1.42	0.0129105	1	Malignant neoplasm of the pancreas	Neoplasms
Protein	CA_102	44541	69	678	1.35	1.25	1.45	2.52507e-15	1.99076e-11	Malignant neoplasm of the thoracic and respiratory organs	Neoplasms
Protein	CA_102.1	44570	40	576	1.35	1.25	1.46	2.20038e-13	1.73478e-09	Malignant neoplasm of the of bronchus and lung	Neoplasms
Protein	CA_103	43989	621	2292	1.13	1.08	1.17	1.49378e-08	0.00011777	Malignant neoplasm of the skin	Neoplasms
Protein	CA_103.1	44488	122	417	1.07	0.97	1.18	0.156333	1	Melanomas of skin	Neoplasms
Protein	CA_103.3	44574	36	171	1.27	1.09	1.47	0.00182174	1	Carcinoma in situ of skin	Neoplasms
Protein	CA_104	44555	55	143	1.15	0.97	1.35	0.101549	1	Malignant sarcoma-related cancers	Neoplasms
Protein	CA_105	43841	769	1250	0.99	0.94	1.05	0.820165	1	Malignant neoplasm of the breast	Neoplasms
Protein	CA_108	44424	186	671	1.14	1.05	1.23	0.000813824	1	Malignant neoplasm of the urinary tract	Neoplasms
Protein	CA_108.4	44564	46	196	1.15	1	1.32	0.047799	1	Malignant neoplasm of the kidney	Neoplasms
Protein	CA_108.41	44571	39	178	1.18	1.02	1.37	0.0241955	1	Malignant neoplasm of kidney, except pelvis	Neoplasms
Protein	CA_108.5	44515	95	386	1.1	1	1.22	0.0557396	1	Malignant neoplasm of the bladder	Neoplasms
Protein	CA_109	44578	32	151	0.97	0.82	1.14	0.701681	1	Malignant neoplasm of the eye, brain and other parts of central nervous system	Neoplasms
Protein	CA_109.3	44591	19	118	1.03	0.86	1.23	0.758511	1	Malignant neoplasm of brain	Neoplasms
Protein	CA_112	43945	665	3400	1.07	1.04	1.11	4.18295e-05	0.329784	Malignant neoplasm of other and ill-defined sites	Neoplasms
Protein	CA_116	44354	256	2053	1.14	1.1	1.19	1.23229e-09	9.71537e-06	Secondary malignant neoplasm	Neoplasms
Protein	CA_120	44375	235	774	1.21	1.12	1.29	1.8467e-07	0.00145594	Hemo onc - by cell of origin	Neoplasms
Protein	CA_120.1	44531	79	354	1.2	1.08	1.33	0.000740631	1	Myeloid	Neoplasms
Protein	CA_120.2	44502	108	367	1.18	1.06	1.3	0.00166888	1	Lymphoid	Neoplasms
Protein	CA_120.21	44519	91	324	1.21	1.09	1.35	0.000516915	1	Mature B-cell	Neoplasms
Protein	CA_121	44565	45	199	1.15	1	1.32	0.0440763	1	Leukemia	Neoplasms
Protein	CA_122	44502	108	308	1.19	1.07	1.33	0.00203442	1	Lymphoma	Neoplasms
Protein	CA_122.2	44518	92	276	1.26	1.12	1.41	0.000136415	1	Non-Hodgkin lymphoma	Neoplasms
Protein	CA_122.22	44594	16	119	1.25	1.05	1.5	0.0137683	1	Diffuse large B-cell lymphoma*	Neoplasms
Protein	CA_123	44589	21	132	1.25	1.05	1.47	0.0111949	1	Multiple myeloma and malignant plasma cell neoplasms	Neoplasms
Protein	CA_123.1	44593	17	126	1.25	1.05	1.49	0.0103158	1	Multiple myeloma	Neoplasms
Protein	CA_124	44552	58	188	1.12	0.97	1.29	0.126604	1	Myeloproliferative disorder	Neoplasms
Protein	CA_130	42329	2281	6998	1.1	1.07	1.12	5.05541e-14	3.98569e-10	Cancer (solid tumor, excluding BCC)	Neoplasms
Protein	CA_132	44476	134	519	1.17	1.07	1.28	0.000367368	1	Sequelae of cancer	Neoplasms
Protein	CA_135	44309	301	321	1.04	0.93	1.16	0.537266	1	Benign neoplasm of the head and neck	Neoplasms
Protein	CA_135.5	44388	222	205	1.1	0.96	1.26	0.18275	1	Benign neoplasm of the paranasal sinus and nasal cavity	Neoplasms
Protein	CA_136	43379	1231	5131	1.03	1	1.06	0.0628312	1	Benign neoplasm of the digestive organs	Neoplasms
Protein	CA_136.2	44432	178	1140	1.05	0.99	1.11	0.111618	1	Benign neoplasm of stomach	Neoplasms
Protein	CA_136.4	43559	1051	4305	1.02	0.99	1.05	0.202205	1	Benign neoplasm of colon, rectum, anus and anal canal	Neoplasms
Protein	CA_136.41	43866	744	3677	1.01	0.98	1.05	0.377418	1	Benign neoplasm of the colon	Neoplasms
Protein	CA_136.42	44141	469	1643	1.02	0.97	1.07	0.528435	1	Benign neoplasm of rectum and anus	Neoplasms
Protein	CA_138	43961	649	697	1.02	0.95	1.1	0.578573	1	Benign neoplasm of the skin	Neoplasms
Protein	CA_138.2	44271	339	351	1.01	0.91	1.12	0.899328	1	Melanocytic nevi*	Neoplasms
Protein	CA_139	43902	708	819	0.96	0.9	1.03	0.307614	1	Benign sarcoma-related cancers	Neoplasms
Protein	CA_139.5	44094	516	513	0.92	0.85	1.01	0.0765201	1	Lipoma	Neoplasms
Protein	CA_139.53	44184	426	281	0.87	0.77	0.98	0.0200152	1	Lipoma of skin subcutaneous tissue	Neoplasms
Protein	CA_139.6	44515	95	202	1.12	0.97	1.28	0.121387	1	Hemangioma and lymphangioma	Neoplasms
Protein	CA_139.61	44516	94	197	1.12	0.97	1.29	0.109365	1	Hemangioma	Neoplasms
Protein	CA_148	44553	57	180	1.01	0.87	1.17	0.899457	1	Benign neoplasm of the eye, brain and other parts of central nervous system	Neoplasms
Protein	CA_148.2	44582	28	101	1.23	1.01	1.49	0.0414544	1	Benign neoplasm of meninges (Meningioma)	Neoplasms
Protein	CA_149	44548	62	147	1.05	0.89	1.24	0.562731	1	Benign neoplasm of the endocrine glands	Neoplasms
Protein	BI_160	44235	375	2148	1.12	1.07	1.17	1.74085e-07	0.00137249	Deficiency anemias	Blood/Immune
Protein	BI_160.1	44277	333	1971	1.11	1.06	1.16	3.78861e-06	0.0298694	Iron deficiency anemia	Blood/Immune
Protein	BI_160.2	44563	47	258	1.22	1.08	1.38	0.00138043	1	Megaloblastic anemia	Blood/Immune
Protein	BI_160.21	44580	30	142	1.23	1.05	1.45	0.0123391	1	Vitamin B12 deficiency anemia due to intrinsic factor deficiency [Pernicious anemia]	Blood/Immune
Protein	BI_162	44596	14	148	1.53	1.31	1.78	1.10712e-07	0.000872856	Aplastic anemia	Blood/Immune
Protein	BI_164	43606	1004	3951	1.16	1.12	1.2	4.72657e-20	3.72642e-16	Anemia	Blood/Immune
Protein	BI_164.1	44277	333	1970	1.11	1.06	1.16	4.40247e-06	0.0347091	Microcytic anemia	Blood/Immune
Protein	BI_164.2	44563	47	273	1.25	1.11	1.41	0.00018013	1	Macrocytic anemia	Blood/Immune
Protein	BI_164.6	44474	136	160	1.51	1.3	1.76	7.16914e-08	0.000565215	Anemia secondary to chronic diseases and conditions	Blood/Immune
Protein	BI_168	44512	98	252	1.23	1.09	1.4	0.000802041	1	Coagulation defects, purpura and other hemorrhagic conditions	Blood/Immune
Protein	BI_168.2	44610	0	124	1.18	0.99	1.4	0.0688347	1	Hyper-coagulability	Blood/Immune
Protein	BI_169	44541	69	435	1.27	1.15	1.39	6.40242e-07	0.00504767	Platelet defects	Blood/Immune
Protein	BI_169.1	44541	69	434	1.27	1.16	1.39	4.99969e-07	0.00394176	Thrombocytopenia	Blood/Immune
Protein	BI_170	44488	122	589	1.22	1.12	1.32	2.00032e-06	0.0157705	Decreased white blood cell count	Blood/Immune
Protein	BI_170.1	44488	122	589	1.22	1.12	1.32	2.00032e-06	0.0157705	Neutropenia	Blood/Immune
Protein	BI_172	44588	22	142	1.14	0.97	1.34	0.120059	1	Other disorders of white blood cells	Blood/Immune
Protein	BI_174	44570	40	217	1.2	1.05	1.37	0.00675436	1	Diseases of spleen	Blood/Immune
Protein	BI_174.2	44586	24	103	1.12	0.92	1.35	0.26799	1	Splenomegaly	Blood/Immune
Protein	BI_177	44437	173	701	1.17	1.09	1.27	2.02463e-05	0.159622	Abnormality of the lymph nodes	Blood/Immune
Protein	BI_177.2	44475	135	484	1.19	1.09	1.3	9.89838e-05	0.780388	Enlargement of lymph nodes [Lymphadenopathy]	Blood/Immune
Protein	BI_177.4	44599	11	167	1.21	1.04	1.4	0.0160563	1	Lymphedema	Blood/Immune
Protein	BI_180	44583	27	182	1.26	1.09	1.45	0.00183537	1	Other disorders involving the immune mechanism	Blood/Immune
Protein	BI_180.3	44599	11	145	1.28	1.09	1.51	0.0026459	1	Paraproteinemias	Blood/Immune
Protein	BI_180.31	44605	5	132	1.25	1.06	1.48	0.00974483	1	Monoclonal gammopathy	Blood/Immune
Protein	BI_181	43224	1386	2455	1.14	1.1	1.19	1.36679e-10	1.07758e-06	Autoimmune disease	Blood/Immune
Protein	EM_200	43664	946	2668	1.08	1.04	1.12	7.25268e-05	0.571802	Disorders of thyroid gland	Endocrine/Metab
Protein	EM_200.1	43889	721	2359	1.1	1.06	1.15	3.20529e-06	0.0252705	Hypothyroidism	Endocrine/Metab
Protein	EM_200.11	44555	55	242	1.05	0.92	1.19	0.476649	1	Secondary hypothyroidism	Endocrine/Metab
Protein	EM_200.12	43927	683	2257	1.11	1.06	1.15	1.81474e-06	0.0143074	Hypothyroidism (not specified as secondary)	Endocrine/Metab
Protein	EM_200.2	44438	172	321	0.93	0.83	1.04	0.190414	1	Goiter	Endocrine/Metab
Protein	EM_200.22	44575	35	103	1.03	0.84	1.25	0.802392	1	Uninodular goiter [single thyroid nodule]	Endocrine/Metab
Protein	EM_200.3	44508	102	327	1.15	1.03	1.28	0.0106724	1	Thyrotoxicosis [hyperthyroidism]	Endocrine/Metab
Protein	EM_202	43502	1108	3288	1.15	1.11	1.19	5.51564e-15	4.34853e-11	Diabetes mellitus	Endocrine/Metab
Protein	EM_202.1	44403	207	273	1.23	1.09	1.38	0.00068194	1	Type 1 diabetes	Endocrine/Metab
Protein	EM_202.2	43691	919	3221	1.15	1.11	1.19	1.05663e-15	8.33047e-12	Type 2 diabetes	Endocrine/Metab
Protein	EM_202.4	44478	132	513	1.3	1.19	1.42	1.78308e-09	1.40578e-05	Other specified diabetes*	Endocrine/Metab
Protein	EM_204	44547	63	708	1.36	1.27	1.47	1.21139e-16	9.55062e-13	Abnormal glucose	Endocrine/Metab
Protein	EM_204.3	44588	22	358	1.54	1.39	1.7	5.33768e-17	4.20823e-13	Hypoglycemia	Endocrine/Metab
Protein	EM_208	44575	35	226	1.33	1.17	1.52	1.32589e-05	0.104533	Disorders of parathyroid gland	Endocrine/Metab
Protein	EM_208.2	44585	25	204	1.31	1.14	1.5	0.000108371	0.854393	Hyperparathyroidism	Endocrine/Metab
Protein	EM_209	44572	38	140	1.29	1.09	1.52	0.00273946	1	Disorders of the pituitary gland and its hypothalamic control	Endocrine/Metab
Protein	EM_211	44579	31	143	1.2	1.02	1.42	0.0280179	1	Disorders of adrenal glands	Endocrine/Metab
Protein	EM_230	44347	263	1673	1.13	1.07	1.18	1.13053e-06	0.00891309	Malnutrition and underweight	Endocrine/Metab
Protein	EM_230.2	44376	234	1489	1.12	1.07	1.18	7.54242e-06	0.0594644	Abnormal weight loss and underweight	Endocrine/Metab
Protein	EM_230.21	44376	234	1473	1.12	1.07	1.18	8.99504e-06	0.0709169	Abnormal weight loss	Endocrine/Metab
Protein	EM_230.3	44573	37	257	1.1	0.97	1.25	0.125487	1	Anorexia	Endocrine/Metab
Protein	EM_232	44536	74	1137	1.2	1.13	1.27	1.58599e-09	1.2504e-05	Vitamin deficiencies	Endocrine/Metab
Protein	EM_232.2	44542	68	584	1.19	1.1	1.29	3.13693e-05	0.247316	Vitamin B group deficiency	Endocrine/Metab
Protein	EM_232.27	44572	38	175	1.2	1.04	1.39	0.0155672	1	Vitamin B12 deficiency	Endocrine/Metab
Protein	EM_232.4	44607	3	621	1.2	1.11	1.3	7.05518e-06	0.0556231	Vitamin D deficiency	Endocrine/Metab
Protein	EM_236	44297	313	3290	1.11	1.07	1.15	2.53968e-09	2.00228e-05	Overweight and obesity	Endocrine/Metab
Protein	EM_236.1	44304	306	3292	1.11	1.07	1.15	2.43218e-09	1.91753e-05	Obesity	Endocrine/Metab
Protein	EM_239	42955	1655	5996	1.14	1.11	1.17	1.5043e-24	1.18599e-20	Hyperlipidemia	Endocrine/Metab
Protein	EM_239.1	43065	1545	5576	1.14	1.11	1.17	5.90627e-23	4.65651e-19	Hypercholesterolemia	Endocrine/Metab
Protein	EM_239.11	43074	1536	5567	1.14	1.11	1.17	8.62082e-23	6.79665e-19	Pure hypercholesterolemia	Endocrine/Metab
Protein	EM_244	44600	10	113	1.41	1.17	1.69	0.000212003	1	Disorders of lipoprotein metabolism and other lipidemias	Endocrine/Metab
Protein	EM_247	44215	395	2802	1.14	1.1	1.18	5.72136e-12	4.51072e-08	Disorders of mineral metabolism and mineral deficiencies	Endocrine/Metab
Protein	EM_247.3	44609	1	215	1.39	1.22	1.59	8.08785e-07	0.00637646	Disorders of phosphorus metabolism	Endocrine/Metab
Protein	EM_247.4	44606	4	347	1.35	1.21	1.49	2.48037e-08	0.000195552	Disorders of magnesium metabolism	Endocrine/Metab
Protein	EM_247.5	44576	34	477	1.24	1.13	1.35	2.93259e-06	0.0231206	Disorders of calcium metabolism	Endocrine/Metab
Protein	EM_247.7	44584	26	103	1.31	1.08	1.58	0.00579487	1	Disorders of iron metabolism	Endocrine/Metab
Protein	EM_247.8	44276	334	2037	1.11	1.06	1.16	2.0378e-06	0.016066	Mineral deficiencies	Endocrine/Metab
Protein	EM_247.88	44276	334	2034	1.11	1.06	1.16	1.9847e-06	0.0156474	Iron deficiency	Endocrine/Metab
Protein	EM_248	44604	6	101	1.35	1.11	1.64	0.00222772	1	Disorders of plasma-protein metabolism, NEC	Endocrine/Metab
Protein	EM_252	44592	18	144	1.19	1.01	1.4	0.0400665	1	Other and unspecified disorders of metabolism	Endocrine/Metab
Protein	EM_256	44405	205	3278	1.32	1.27	1.36	5.91304e-57	4.66184e-53	Disorders of fluid, electrolyte and acid-base balance	Endocrine/Metab
Protein	EM_256.1	44604	6	184	1.37	1.19	1.58	1.14222e-05	0.0900529	Hyperosmolality and/or hypernatremia	Endocrine/Metab
Protein	EM_256.2	44560	50	1027	1.4	1.32	1.49	4.53021e-28	3.57162e-24	Hyposmolality and/or hyponatremia	Endocrine/Metab
Protein	EM_256.3	44581	29	604	1.41	1.3	1.53	7.52419e-18	5.93207e-14	Mixed disorder of acid-base balance	Endocrine/Metab
Protein	EM_256.31	44585	25	514	1.38	1.27	1.5	1.10755e-13	8.73194e-10	Acidosis	Endocrine/Metab
Protein	EM_256.4	44592	18	463	1.41	1.29	1.54	8.16725e-14	6.43906e-10	Hyperkalemia [Hyperpotassemia]	Endocrine/Metab
Protein	EM_256.5	44574	36	819	1.22	1.14	1.31	1.20015e-08	9.46201e-05	Hypokalemia [Hypopotassemia]	Endocrine/Metab
Protein	EM_256.6	44603	7	425	1.51	1.38	1.66	2.77648e-18	2.18897e-14	Fluid overload	Endocrine/Metab
Protein	EM_256.7	44525	85	1262	1.26	1.2	1.33	7.91433e-17	6.23966e-13	Volume depletion	Endocrine/Metab
Protein	MB_280	44271	339	816	1.15	1.08	1.23	5.04626e-05	0.397847	Psychoactive substance related disorders	Mental
Protein	MB_280.1	44289	321	779	1.15	1.08	1.24	6.78767e-05	0.53514	Alcohol use disorders	Mental
Protein	MB_280.11	44380	230	637	1.14	1.06	1.23	0.000886658	1	Alcohol abuse and dependence	Mental
Protein	MB_280.13	44563	47	125	1.27	1.07	1.51	0.0071818	1	Alcoholic liver disease	Mental
Protein	MB_280.8	44471	139	564	1.16	1.07	1.27	0.000298521	1	Psychoactive substance abuse	Mental
Protein	MB_280.9	44451	159	263	1.14	1.01	1.29	0.0366584	1	Psychoactive substance dependance	Mental
Protein	MB_280.91	44552	58	118	1.26	1.06	1.51	0.0108409	1	Psychoactive substance withdrawal	Mental
Protein	MB_282	43548	1062	2229	1.1	1.05	1.14	1.52683e-05	0.120375	Nicotine dependence (current and history of)	Mental
Protein	MB_282.1	43548	1062	2229	1.1	1.05	1.14	1.52683e-05	0.120375	Current tobacco use and nicotine dependence	Mental
Protein	MB_283	44546	64	480	1.27	1.16	1.39	1.36138e-07	0.00107331	Other mental and behavioral problems	Mental
Protein	MB_283.4	44584	26	227	1.39	1.22	1.58	4.40929e-07	0.00347629	Patient's noncompliance with medical treatment and regimen	Mental
Protein	MB_284	44548	62	181	1.19	1.03	1.38	0.0166458	1	Suicide ideation and attempt or self harm	Mental
Protein	MB_284.2	44548	62	181	1.19	1.03	1.38	0.0166458	1	Suicide and self-inflicted harm	Mental
Protein	MB_286	44049	561	2711	1.13	1.09	1.17	3.26086e-10	2.57086e-06	Mood [affective] disorders	Mental
Protein	MB_286.1	44534	76	107	1	0.83	1.22	0.964242	1	Bipolar disorder	Mental
Protein	MB_286.2	44132	478	2657	1.13	1.09	1.17	3.34097e-10	2.63402e-06	Major depressive disorder	Mental
Protein	MB_287	44507	103	154	1.11	0.95	1.3	0.206747	1	Psychotic disorder	Mental
Protein	MB_288	44460	150	2352	1.08	1.04	1.13	0.000122789	0.968066	Anxiety and anxiety disorders	Mental
Protein	MB_288.2	44580	30	184	1.1	0.95	1.27	0.202957	1	Panic disorder [episodic paroxysmal anxiety]	Mental
Protein	MB_288.4	44601	9	245	1.1	0.97	1.25	0.140807	1	Phobic disorders	Mental
Protein	MB_308	44581	29	1085	1.31	1.23	1.39	5.95375e-19	4.69394e-15	Symptoms related to mental disorders	Mental
Protein	MB_308.1	44599	11	909	1.3	1.22	1.39	1.59781e-15	1.25971e-11	Delirium	Mental
Protein	MB_308.3	44595	15	161	1.42	1.22	1.65	6.60681e-06	0.0520881	Hallucinations	Mental
Protein	MB_308.4	44604	6	116	1.39	1.16	1.65	0.000331751	1	Neurocognitive disorder*	Mental
Protein	MB_309	44603	7	355	1.17	1.05	1.3	0.00311518	1	Signs and symptoms involving emotional state	Mental
Protein	MB_309.7	44607	3	146	1.09	0.93	1.29	0.277997	1	Restlessness and agitation*	Mental
Protein	NS_323	44578	32	287	1.28	1.14	1.44	1.9311e-05	0.152248	Systemic atrophies primarily affecting the central nervous system	Neurological
Protein	NS_323.3	44588	22	259	1.24	1.1	1.39	0.000567848	1	Motor neuron disease	Neurological
Protein	NS_324	44507	103	857	1.1	1.03	1.18	0.00533042	1	Extrapyramidal and movement disorders	Neurological
Protein	NS_324.1	44562	48	430	1.06	0.96	1.16	0.23844	1	Parkinsonism	Neurological
Protein	NS_324.11	44563	47	418	1.07	0.98	1.18	0.144651	1	Parkinson's disease (Primary)	Neurological
Protein	NS_324.3	44558	52	351	1.15	1.04	1.28	0.00892373	1	Abnormal involuntary movements	Neurological
Protein	NS_324.34	44595	15	216	1.13	0.99	1.29	0.0737643	1	Tremor	Neurological
Protein	NS_325	44543	67	1517	1.33	1.27	1.4	2.60672e-29	2.05514e-25	Abnormality of gait and mobility	Neurological
Protein	NS_325.2	44603	7	129	1.36	1.15	1.62	0.000406092	1	Difficulty walking	Neurological
Protein	NS_326	44395	215	198	1.28	1.11	1.46	0.000479382	1	Demyelinating diseases of the central nervous system	Neurological
Protein	NS_326.1	44418	192	186	1.27	1.1	1.46	0.00088912	1	Multiple sclerosis	Neurological
Protein	NS_328	44581	29	1276	1.33	1.26	1.41	4.34625e-25	3.42658e-21	Dementias and cerebral degeneration	Neurological
Protein	NS_328.1	44597	13	1102	1.36	1.28	1.44	1.6846e-24	1.32814e-20	Dementias	Neurological
Protein	NS_328.11	44606	4	582	1.38	1.28	1.5	2.85595e-15	2.25163e-11	Alzheimer's disease	Neurological
Protein	NS_328.12	44609	1	216	1.48	1.3	1.68	3.79887e-09	2.99503e-05	Vascular dementia	Neurological
Protein	NS_328.3	44595	15	313	1.22	1.1	1.37	0.00030437	1	Cerebral degeneration	Neurological
Protein	NS_329	44512	98	1261	1.23	1.16	1.3	2.70571e-13	2.13318e-09	Symptoms and signs involving cognitive functions and awareness	Neurological
Protein	NS_329.1	44582	28	207	1.12	0.98	1.29	0.0923874	1	Memory loss	Neurological
Protein	NS_329.8	44556	54	857	1.26	1.18	1.35	6.4222e-12	5.06326e-08	Altered mental status, unspecified	Neurological
Protein	NS_330	44286	324	742	1.23	1.14	1.32	2.68242e-08	0.000211482	Epilepsy, recurrent seizures, convulsions	Neurological
Protein	NS_330.1	44355	255	492	1.26	1.15	1.38	2.41929e-07	0.00190736	Epilepsy	Neurological
Protein	NS_330.3	44509	101	387	1.26	1.14	1.39	4.53784e-06	0.0357763	Convulsions	Neurological
Protein	NS_331	43990	620	1624	1.08	1.02	1.13	0.0036894	1	Headache	Neurological
Protein	NS_331.6	44472	138	605	1.02	0.94	1.11	0.56738	1	Migraine	Neurological
Protein	NS_333	44322	288	955	1.12	1.05	1.19	0.000669393	1	Sleep disorders	Neurological
Protein	NS_333.1	44391	219	823	1.1	1.03	1.18	0.00496105	1	Sleep apnea	Neurological
Protein	NS_334	44520	90	322	1.07	0.96	1.19	0.235484	1	Disorders of facial and cranial nerves	Neurological
Protein	NS_334.2	44567	43	164	1.14	0.98	1.33	0.0916051	1	Facial nerve disorders and weakness	Neurological
Protein	NS_334.21	44579	31	139	1.15	0.97	1.36	0.104026	1	Bell's palsy	Neurological
Protein	NS_335	44377	233	733	1.08	1.01	1.17	0.0287705	1	Nerve root and plexus disorders	Neurological
Protein	NS_336	43747	863	1190	1.18	1.11	1.24	2.56616e-08	0.000202316	Mononeuropathies	Neurological
Protein	NS_336.4	43887	723	968	1.18	1.11	1.25	3.41385e-07	0.00269148	Mononeuritis of upper limb	Neurological
Protein	NS_336.41	43948	662	856	1.18	1.1	1.26	1.45207e-06	0.0114481	Carpal tunnel syndrome	Neurological
Protein	NS_336.5	44504	106	171	1.12	0.96	1.3	0.140115	1	Mononeuritis of lower limb	Neurological
Protein	NS_337	44526	84	530	1.33	1.22	1.45	2.89362e-11	2.28133e-07	Polyneuropathies	Neurological
Protein	NS_341	44491	119	472	1.29	1.18	1.42	1.60764e-08	0.000126746	Cerebral palsy and other paralytic syndromes	Neurological
Protein	NS_341.2	44508	102	416	1.26	1.14	1.38	2.33924e-06	0.0184426	Hemiplegia and hemiparesis	Neurological
Protein	NS_344	44572	38	151	1.17	1	1.37	0.0553624	1	Disorders of the circulation of the cerebrospinal fluid	Neurological
Protein	NS_344.1	44590	20	122	1.19	1	1.42	0.0567094	1	Hydrocephalus	Neurological
Protein	NS_346	44599	11	143	1.16	0.99	1.37	0.0698148	1	Brain damage and brain death	Neurological
Protein	NS_347	44583	27	164	1.15	0.98	1.34	0.0773159	1	Other disorders of the brain and CNS	Neurological
Protein	NS_348	44533	77	275	1.2	1.07	1.35	0.00211015	1	Other diseases of spinal cord	Neurological
Protein	NS_348.2	44551	59	207	1.22	1.07	1.4	0.00409772	1	Myelopathies	Neurological
Protein	NS_349	44581	29	160	1.13	0.97	1.32	0.118279	1	Disorder of nervous system	Neurological
Protein	NS_349.1	44586	24	140	1.1	0.93	1.3	0.266791	1	Abnormal findings on diagnostic test of central nervous system	Neurological
Protein	NS_350	44609	1	1586	1.23	1.17	1.29	1.96599e-16	1.54998e-12	Other symptoms involving nervous system	Neurological
Protein	NS_350.5	44610	0	1582	1.23	1.17	1.29	4.67816e-16	3.68826e-12	Repeated falls*	Neurological
Protein	NS_351	44433	177	436	1.19	1.09	1.31	0.000195003	1	Disturbances of skin sensation	Neurological
Protein	NS_351.3	44518	92	250	1.08	0.95	1.22	0.229062	1	Paresthesia of skin*	Neurological
Protein	NS_354	44374	236	1054	1.12	1.05	1.18	0.000439217	1	Dizziness and giddiness	Neurological
Protein	NS_355	44587	23	217	1.26	1.11	1.44	0.000539727	1	Coma and other alteration of consciousness	Neurological
Protein	NS_355.2	44600	10	130	1.27	1.07	1.5	0.00661936	1	Alteration of consciousness	Neurological
Protein	NS_356	44529	81	488	1.26	1.15	1.37	4.34833e-07	0.00342823	Speech disturbance	Neurological
Protein	NS_356.2	44577	33	230	1.2	1.06	1.37	0.00457771	1	Aphasia and dysphasia	Neurological
Protein	SO_360	44435	175	244	1.14	1.01	1.3	0.0373249	1	Inflammation of eyelids	Sense organs
Protein	SO_360.2	44476	134	103	1.1	0.9	1.33	0.351889	1	Chalazion	Sense organs
Protein	SO_360.4	44586	24	133	1.22	1.03	1.45	0.0199009	1	Blepharitis	Sense organs
Protein	SO_361	44462	148	477	1.02	0.93	1.11	0.740106	1	Disorders of eyelid function	Sense organs
Protein	SO_361.1	44585	25	116	1.06	0.88	1.27	0.526294	1	Entropion and trichiasis of eyelid	Sense organs
Protein	SO_361.3	44540	70	210	1.03	0.89	1.17	0.718973	1	Ptosis of eyelid	Sense organs
Protein	SO_361.9	44595	15	103	1.05	0.86	1.27	0.63841	1	Ectropion of eyelid	Sense organs
Protein	SO_362	44379	231	269	1	0.88	1.12	0.942537	1	Other disorders of the eyelids	Sense organs
Protein	SO_363	44477	133	381	1.02	0.92	1.13	0.672049	1	Disorders of lacrimal system	Sense organs
Protein	SO_363.7	44539	71	125	1.01	0.84	1.2	0.944026	1	Stenosis and insufficiency of lacrimal passages	Sense organs
Protein	SO_367	44542	68	244	1.23	1.09	1.4	0.00107135	1	Inflammation of the eye	Sense organs
Protein	SO_369	44587	23	377	1.02	0.92	1.13	0.67091	1	Disorders of the cornea	Sense organs
Protein	SO_369.4	44607	3	254	0.96	0.85	1.09	0.549615	1	Corneal degenerations	Sense organs
Protein	SO_370	44596	14	111	1.14	0.94	1.37	0.178976	1	Disorders of iris and ciliary body	Sense organs
Protein	SO_371	43725	885	5591	1.07	1.04	1.1	7.44785e-07	0.00587189	Cataract	Sense organs
Protein	SO_371.3	44485	125	1966	1.03	0.98	1.07	0.267384	1	Nuclear cataract	Sense organs
Protein	SO_374	44266	344	1751	1.17	1.12	1.23	5.05835e-11	3.98801e-07	Disorders of the retina	Sense organs
Protein	SO_374.1	44432	178	347	1.11	1	1.24	0.0470741	1	Retinal detachments and breaks	Sense organs
Protein	SO_374.11	44554	56	106	1.22	1.01	1.47	0.0425302	1	Serous retinal detachment	Sense organs
Protein	SO_374.4	44542	68	396	1.48	1.35	1.63	7.88753e-16	6.21853e-12	Retinopathy	Sense organs
Protein	SO_374.42	44544	66	392	1.5	1.36	1.65	1.71566e-16	1.35263e-12	Diabetic retinopathy	Sense organs
Protein	SO_374.5	44550	60	927	1.1	1.03	1.18	0.00294817	1	Macular degeneration	Sense organs
Protein	SO_374.9	44581	29	166	1.29	1.11	1.49	0.00108801	1	Retinal occlusions	Sense organs
Protein	SO_375	44447	163	1212	1.04	0.99	1.11	0.134732	1	Abnormal intraocular pressure	Sense organs
Protein	SO_375.1	44475	135	1015	1.05	0.99	1.12	0.12125	1	Glaucoma	Sense organs
Protein	SO_375.11	44581	29	324	1.06	0.95	1.18	0.30481	1	Open angle glaucoma	Sense organs
Protein	SO_375.12	44581	29	149	1.04	0.88	1.22	0.665103	1	Angle-Closure Glaucoma	Sense organs
Protein	SO_376	44569	41	251	1.07	0.95	1.22	0.264282	1	Disorders of vitreous body	Sense organs
Protein	SO_376.2	44575	35	247	1.1	0.97	1.24	0.146928	1	Vitreous opacities	Sense organs
Protein	SO_377	44567	43	151	1.5	1.28	1.75	3.02682e-07	0.00238635	Hemorrhage of the eye	Sense organs
Protein	SO_380	44593	17	118	1.01	0.85	1.22	0.880389	1	Disorders of optic nerve and visual pathways	Sense organs
Protein	SO_381	44533	77	166	1	0.86	1.17	0.96258	1	Strabismus	Sense organs
Protein	SO_386	44434	176	702	1.11	1.03	1.2	0.00507151	1	Visual disturbances	Sense organs
Protein	SO_386.1	44587	23	165	1.09	0.94	1.27	0.264486	1	Amblyopia	Sense organs
Protein	SO_386.2	44566	44	165	1.07	0.92	1.25	0.38744	1	Diplopia	Sense organs
Protein	SO_386.4	44592	18	101	1.27	1.05	1.54	0.0155958	1	Visual field defects	Sense organs
Protein	SO_387	44535	75	1140	1.04	0.98	1.1	0.196467	1	Disorders of refraction and accommodation	Sense organs
Protein	SO_387.2	44561	49	363	1.03	0.93	1.14	0.582974	1	Myopia	Sense organs
Protein	SO_387.3	44600	10	678	1.03	0.96	1.12	0.399015	1	Astigmatism	Sense organs
Protein	SO_388	44585	25	272	1.17	1.04	1.32	0.0109879	1	Blindness and low vision	Sense organs
Protein	SO_389	44579	31	122	1.06	0.89	1.27	0.523502	1	Other disorders of eye	Sense organs
Protein	SO_390	44532	78	202	1.09	0.95	1.25	0.227411	1	Disorders of external ear	Sense organs
Protein	SO_391	44356	254	241	1.17	1.03	1.32	0.0169003	1	Disorders of the middle ear	Sense organs
Protein	SO_391.1	44490	120	126	1.1	0.92	1.31	0.294492	1	Otitis media	Sense organs
Protein	SO_394	44571	39	299	1.08	0.96	1.21	0.213041	1	Disorders of vestibular function	Sense organs
Protein	SO_394.1	44589	21	109	1.2	1	1.45	0.0542462	1	Meniere's disease	Sense organs
Protein	SO_394.2	44596	14	184	1.02	0.88	1.18	0.786125	1	Vertigo	Sense organs
Protein	SO_394.21	44601	9	153	1.08	0.92	1.26	0.374933	1	Paroxysmal vertigo	Sense organs
Protein	SO_395	44563	47	116	1.16	0.96	1.39	0.116045	1	Other diseases of inner ear	Sense organs
Protein	SO_395.1	44568	42	108	1.21	1	1.46	0.0506973	1	Labyrinthitis	Sense organs
Protein	SO_396	44478	132	1429	1.1	1.05	1.16	0.000195323	1	Hearing impairment	Sense organs
Protein	SO_396.2	44594	16	287	0.97	0.86	1.09	0.55704	1	Sensorineural hearing loss	Sense organs
Protein	SO_396.8	44603	7	115	0.99	0.82	1.19	0.931534	1	Bilateral hearing loss	Sense organs
Protein	SO_397	44588	22	147	1.06	0.9	1.25	0.494218	1	Other hearing abnormality	Sense organs
Protein	SO_397.1	44589	21	147	1.06	0.9	1.25	0.494408	1	Tinnitus	Sense organs
Protein	CV_400	44486	124	1100	1.3	1.23	1.38	1.44653e-18	1.14045e-14	Rheumatic fever and chronic rheumatic heart diseases	Cardiovascular
Protein	CV_400.2	44486	124	1098	1.3	1.23	1.38	1.39639e-18	1.10092e-14	Rheumatic heart disease	Cardiovascular
Protein	CV_401	40660	3950	11189	1.15	1.13	1.17	6.2938e-48	4.96203e-44	Hypertension	Cardiovascular
Protein	CV_401.1	40797	3813	11217	1.15	1.13	1.17	5.45805e-48	4.30313e-44	Essential hypertension	Cardiovascular
Protein	CV_402	44525	85	230	1.22	1.07	1.39	0.00259072	1	Elevated blood pressure reading without diagnosis of hypertension	Cardiovascular
Protein	CV_403	43417	1193	2012	1.1	1.06	1.15	7.93694e-06	0.0625748	Angina pectoris	Cardiovascular
Protein	CV_404	42928	1682	3581	1.19	1.15	1.23	5.25755e-25	4.14505e-21	Ischemic heart disease	Cardiovascular
Protein	CV_404.1	43967	643	1908	1.26	1.2	1.31	9.90618e-24	7.81004e-20	Myocardial infarction [Heart attack]	Cardiovascular
Protein	CV_404.11	44143	467	1207	1.21	1.15	1.28	1.45276e-11	1.14536e-07	Acute myocardial infarction	Cardiovascular
Protein	CV_404.2	43407	1203	2595	1.18	1.14	1.23	3.14601e-17	2.48032e-13	Coronary atherosclerosis [Atherosclerotic heart disease]	Cardiovascular
Protein	CV_406	44439	171	612	1.35	1.25	1.46	3.46645e-14	2.73295e-10	Pulmonary heart disease	Cardiovascular
Protein	CV_406.1	44449	161	557	1.36	1.26	1.48	1.00766e-13	7.94437e-10	Pulmonary hypertension	Cardiovascular
Protein	CV_406.11	44449	161	318	1.51	1.36	1.68	1.92314e-14	1.5162e-10	Primary pulmonary hypertension	Cardiovascular
Protein	CV_410	44552	58	181	1.33	1.15	1.53	0.000116709	0.920135	Inflammation of the heart [Carditis]	Cardiovascular
Protein	CV_410.2	44580	30	118	1.31	1.1	1.56	0.00296822	1	Endocarditis	Cardiovascular
Protein	CV_411	44545	65	298	1.12	1	1.26	0.0498055	1	Other diseases of pericardium	Cardiovascular
Protein	CV_411.2	44578	32	244	1.1	0.97	1.25	0.121258	1	Pericardial effusion (noninflammatory)*	Cardiovascular
Protein	CV_413	44255	355	2107	1.28	1.22	1.33	1.1433e-29	9.01374e-26	Heart valve disorders	Cardiovascular
Protein	CV_413.1	44383	227	1360	1.29	1.22	1.36	4.73962e-21	3.73672e-17	Mitral valve disorders	Cardiovascular
Protein	CV_413.11	44468	142	683	1.3	1.21	1.4	5.47672e-12	4.31784e-08	Mitral valve insufficiency	Cardiovascular
Protein	CV_413.12	44562	48	100	1.22	1	1.48	0.0453331	1	Mitral valve prolapse*	Cardiovascular
Protein	CV_413.2	44476	134	1073	1.21	1.14	1.29	1.69864e-10	1.33921e-06	Aortic valve disorders	Cardiovascular
Protein	CV_413.21	44535	75	539	1.22	1.13	1.33	2.3022e-06	0.0181506	Aortic stenosis	Cardiovascular
Protein	CV_413.22	44568	42	306	1.33	1.19	1.49	3.67265e-07	0.00289552	Aortic insufficiency	Cardiovascular
Protein	CV_413.3	44551	59	885	1.3	1.21	1.38	7.15816e-15	5.64349e-11	Tricuspid valve disorders	Cardiovascular
Protein	CV_413.32	44588	22	247	1.25	1.11	1.42	0.000342502	1	Tricuspid value insufficiency*	Cardiovascular
Protein	CV_413.6	44515	95	367	1.29	1.17	1.43	6.37401e-07	0.00502527	Heart valve replaced	Cardiovascular
Protein	CV_414	44494	116	373	1.47	1.33	1.62	2.49131e-14	1.96415e-10	Cardiomyopathy	Cardiovascular
Protein	CV_414.2	44540	70	137	1.48	1.26	1.74	2.11191e-06	0.0166503	Dilated cardiomyopathy*	Cardiovascular
Protein	CV_416	43515	1095	4734	1.2	1.17	1.24	3.42165e-36	2.69763e-32	Cardiac arrhythmia and conduction disorders	Cardiovascular
Protein	CV_416.1	44408	202	569	1.38	1.28	1.5	3.46594e-15	2.73255e-11	Paroxysmal tachycardia	Cardiovascular
Protein	CV_416.11	44465	145	401	1.31	1.19	1.45	3.35605e-08	0.000264591	Supraventricular tachycardia	Cardiovascular
Protein	CV_416.12	44550	60	205	1.66	1.46	1.89	1.38008e-14	1.08806e-10	Ventricular tachycardia	Cardiovascular
Protein	CV_416.2	43856	754	3216	1.19	1.15	1.23	3.7846e-23	2.98378e-19	Atrial fibrillation and flutter	Cardiovascular
Protein	CV_416.21	44610	0	902	1.18	1.11	1.26	7.11764e-07	0.00561155	Atrial fibrillation	Cardiovascular
Protein	CV_416.211	44610	0	732	1.15	1.07	1.24	0.000115854	0.91339	Paroxysmal atrial fibrillation*	Cardiovascular
Protein	CV_416.212	44610	0	161	1.26	1.08	1.47	0.00287418	1	Persistent atrial fibrillation*	Cardiovascular
Protein	CV_416.4	44419	191	1717	1.24	1.18	1.3	2.26746e-19	1.78767e-15	Heart block	Cardiovascular
Protein	CV_416.41	44536	74	719	1.18	1.1	1.27	9.89626e-06	0.0780221	Atrioventricular block	Cardiovascular
Protein	CV_416.411	44581	29	396	1.23	1.12	1.36	2.52821e-05	0.199324	Atrioventricular block, first degree	Cardiovascular
Protein	CV_416.412	44594	16	138	0.99	0.84	1.17	0.932264	1	Atrioventricular block, second degree	Cardiovascular
Protein	CV_416.413	44577	33	216	1.25	1.1	1.43	0.000718571	1	Atrioventricular block, complete	Cardiovascular
Protein	CV_416.42	44533	77	615	1.32	1.22	1.43	3.73346e-12	2.94346e-08	Left bundle branch block	Cardiovascular
Protein	CV_416.43	44561	49	585	1.28	1.18	1.38	1.80078e-09	1.41974e-05	Right bundle branch block	Cardiovascular
Protein	CV_416.5	44586	24	287	1.28	1.14	1.43	3.08724e-05	0.243398	Premature depolarization [Premature beats]	Cardiovascular
Protein	CV_416.52	44597	13	182	1.36	1.18	1.57	2.9754e-05	0.234581	Ventricular premature depolarization*	Cardiovascular
Protein	CV_416.7	44591	19	122	1.37	1.15	1.63	0.000424076	1	Sinoatrial node dysfunction	Cardiovascular
Protein	CV_416.71	44591	19	122	1.37	1.15	1.63	0.000424076	1	Sick sinus syndrome*	Cardiovascular
Protein	CV_417	44227	383	1875	1.15	1.1	1.2	1.83109e-09	1.44363e-05	Abnormalities of heart beat	Cardiovascular
Protein	CV_417.1	44386	224	625	1.11	1.02	1.2	0.0115141	1	Palpitations	Cardiovascular
Protein	CV_417.2	44550	60	649	1.15	1.06	1.24	0.000389462	1	Tachycardia	Cardiovascular
Protein	CV_417.3	44509	101	711	1.18	1.1	1.27	7.4915e-06	0.059063	Bradycardia	Cardiovascular
Protein	CV_418	44571	39	224	1.05	0.92	1.19	0.508825	1	Abnormal results of cardiovascular function studies	Cardiovascular
Protein	CV_418.2	44599	11	107	1.13	0.94	1.37	0.19175	1	Abnormal findings on diagnostic imaging of heart and coronary circulation	Cardiovascular
Protein	CV_419	44498	112	745	1.32	1.23	1.42	1.46213e-14	1.15274e-10	Presence of cardiac device	Cardiovascular
Protein	CV_420	44574	36	320	1.51	1.36	1.68	2.48608e-14	1.96002e-10	Cardiac arrest	Cardiovascular
Protein	CV_423	44559	51	283	1.16	1.03	1.31	0.0116018	1	Abnormal cardiac sounds	Cardiovascular
Protein	CV_423.1	44559	51	282	1.16	1.03	1.31	0.0119626	1	Cardiac murmurs	Cardiovascular
Protein	CV_424	44252	358	1846	1.38	1.32	1.44	5.21805e-44	4.11391e-40	Heart failure	Cardiovascular
Protein	CV_424.1	44383	227	953	1.36	1.28	1.45	3.79895e-22	2.99509e-18	Left heart failure	Cardiovascular
Protein	CV_425	44491	119	1057	1.31	1.23	1.39	6.95346e-19	5.48211e-15	Cardiomegaly	Cardiovascular
Protein	CV_426	44557	53	954	1.26	1.18	1.34	4.3059e-13	3.39477e-09	Complications and ill-defined descriptions of heart disease	Cardiovascular
Protein	CV_430	44517	93	374	1.23	1.12	1.37	4.30132e-05	0.339116	Nontraumatic Intracranial hemorrhage	Cardiovascular
Protein	CV_430.1	44556	54	106	1.15	0.95	1.39	0.160832	1	Nontraumatic subarachnoid hemorrhage	Cardiovascular
Protein	CV_430.2	44572	38	193	1.36	1.18	1.56	1.42493e-05	0.112342	Nontraumatic intracerebral hemorrhage	Cardiovascular
Protein	CV_431	44219	391	1466	1.22	1.16	1.29	1.50386e-14	1.18565e-10	Stroke and transient cerebral ischemic attacks	Cardiovascular
Protein	CV_431.1	44321	289	1244	1.24	1.17	1.31	2.45193e-14	1.9331e-10	Stroke	Cardiovascular
Protein	CV_431.11	44484	126	885	1.25	1.17	1.33	3.73569e-11	2.94522e-07	Cerebral infarction [Ischemic stroke]	Cardiovascular
Protein	CV_431.12	44524	86	273	1.28	1.14	1.44	4.36698e-05	0.344293	Hemorrhagic stroke	Cardiovascular
Protein	CV_431.2	44501	109	289	1.21	1.08	1.36	0.00112104	1	Transient cerebral ischemic attack [TIA]	Cardiovascular
Protein	CV_433	44489	121	1331	1.31	1.24	1.38	2.80466e-23	2.21119e-19	Other cerebrovascular disease	Cardiovascular
Protein	CV_433.1	44591	19	248	1.24	1.09	1.4	0.000818859	1	Occlusion and stenosis of cerebral arteries	Cardiovascular
Protein	CV_433.2	44564	46	264	1.44	1.28	1.62	1.27528e-09	1.00543e-05	Occlusion and stenosis of precerebral arteries	Cardiovascular
Protein	CV_433.21	44567	43	240	1.44	1.27	1.63	6.41918e-09	5.06088e-05	Carotid artery stenosis	Cardiovascular
Protein	CV_436	43451	1159	2541	1.17	1.13	1.22	2.26118e-15	1.78271e-11	Atherosclerosis [ASCVD]	Cardiovascular
Protein	CV_438	44493	117	594	1.26	1.17	1.37	9.82155e-09	7.74331e-05	Aneurysm or ectasia	Cardiovascular
Protein	CV_438.1	44564	46	413	1.32	1.2	1.45	5.4243e-09	4.27652e-05	Aortic aneurysm and ectasia	Cardiovascular
Protein	CV_438.11	44580	30	277	1.33	1.19	1.49	8.90923e-07	0.00702404	Abdominal aortic aneurysm	Cardiovascular
Protein	CV_438.12	44605	5	111	1.39	1.16	1.66	0.000438707	1	Thoracic aneurysm	Cardiovascular
Protein	CV_439	44604	6	2149	1.05	1	1.09	0.043408	1	Hemorrhoids	Cardiovascular
Protein	CV_440	44134	476	1650	1.17	1.12	1.23	9.02884e-11	7.11834e-07	Embolism and thrombosis	Cardiovascular
Protein	CV_440.1	44340	270	707	1.14	1.06	1.23	0.000456944	1	Venous thromboembolism	Cardiovascular
Protein	CV_440.13	44363	247	598	1.16	1.07	1.26	0.000259202	1	Phlebitis and thrombophlebitis	Cardiovascular
Protein	CV_440.2	44547	63	320	1.31	1.18	1.46	7.32354e-07	0.00577388	Arterial embolism and thrombosis	Cardiovascular
Protein	CV_440.3	44418	192	799	1.16	1.08	1.24	4.6629e-05	0.367623	Pulmonary embolism	Cardiovascular
Protein	CV_443	44549	61	196	1.35	1.18	1.55	1.70396e-05	0.13434	Other disorders of arteries and arterioles	Cardiovascular
Protein	CV_443.1	44567	43	134	1.33	1.12	1.57	0.000887197	1	Stricture of artery [Arterial stenosis]	Cardiovascular
Protein	CV_444	43732	878	892	1.21	1.13	1.29	2.06637e-08	0.000162913	Venous insufficiency	Cardiovascular
Protein	CV_444.1	43739	871	841	1.19	1.11	1.27	3.81809e-07	0.00301018	Varicose veins	Cardiovascular
Protein	CV_444.11	43782	828	708	1.2	1.11	1.29	1.60287e-06	0.0126371	Varicose veins of lower extremities	Cardiovascular
Protein	CV_444.13	44587	23	102	1.33	1.1	1.61	0.00351619	1	Esophageal varices	Cardiovascular
Protein	CV_446	44471	139	1941	1.29	1.23	1.35	5.98582e-29	4.71922e-25	Hypotension	Cardiovascular
Protein	CV_446.2	44587	23	716	1.24	1.15	1.33	1.23519e-08	9.73826e-05	Orthostatic hypotension	Cardiovascular
Protein	CV_447	44573	37	308	1.23	1.1	1.38	0.000220257	1	Nonspecific low blood-pressure reading	Cardiovascular
Protein	CV_448	44387	223	912	1.3	1.22	1.39	2.06365e-15	1.62698e-11	Peripheral vascular disease	Cardiovascular
Protein	CV_448.1	44531	79	360	1.17	1.05	1.3	0.00307985	1	Raynaud's syndrome	Cardiovascular
Protein	CV_448.9	44469	141	586	1.38	1.27	1.49	2.33237e-15	1.83884e-11	Peripheral vascular disease NOS [includes PAD]	Cardiovascular
Protein	RE_460	43920	690	2503	1.29	1.24	1.34	1.19766e-36	9.44232e-33	Respiratory infection	Respiratory
Protein	RE_460.1	44424	186	354	1.13	1.01	1.25	0.0260085	1	Acute upper respiratory infection	Respiratory
Protein	RE_460.2	44101	509	2237	1.32	1.26	1.37	1.28126e-39	1.01014e-35	Acute lower respiratory infection	Respiratory
Protein	RE_462	44433	177	275	1.09	0.97	1.23	0.142226	1	Sinusitis	Respiratory
Protein	RE_462.2	44440	170	263	1.08	0.95	1.21	0.240259	1	Chronic sinusitis	Respiratory
Protein	RE_463	44500	110	593	0.96	0.89	1.04	0.366175	1	Rhinitis and nasal congestion	Respiratory
Protein	RE_463.1	44555	55	119	0.9	0.75	1.08	0.261734	1	Chronic rhinitis	Respiratory
Protein	RE_463.2	44577	33	413	0.98	0.89	1.08	0.686389	1	Allergic rhinitis	Respiratory
Protein	RE_463.21	44577	33	413	0.98	0.89	1.08	0.686389	1	Seasonal allergic rhinitis	Respiratory
Protein	RE_465	44549	61	143	1.21	1.03	1.43	0.0213443	1	Pharyngitis	Respiratory
Protein	RE_465.1	44558	52	124	1.22	1.02	1.45	0.0283428	1	Acute Pharyngitis	Respiratory
Protein	RE_466	44466	144	124	1.04	0.87	1.25	0.632056	1	Tonsillitis and adenoiditis	Respiratory
Protein	RE_468	44214	396	3150	1.28	1.24	1.33	3.92285e-45	3.09278e-41	Pneumonia	Respiratory
Protein	RE_468.1	44608	2	413	1.12	1.01	1.23	0.0264427	1	Viral pneumonia	Respiratory
Protein	RE_468.2	44558	52	217	1.43	1.26	1.63	7.38686e-08	0.00058238	Bacterial pneumonia	Respiratory
Protein	RE_468.9	44412	198	1898	1.28	1.23	1.34	1.48841e-27	1.17346e-23	Lobar pneumonia*	Respiratory
Protein	RE_469	44557	53	180	1.14	0.99	1.32	0.0736705	1	Bronchitis	Respiratory
Protein	RE_471	43909	701	493	1.1	1.01	1.2	0.0367009	1	Other disorders of nose and nasal sinuses	Respiratory
Protein	RE_471.2	44292	318	193	1.14	0.99	1.31	0.0697806	1	Deviated nasal septum	Respiratory
Protein	RE_471.5	44397	213	192	1.1	0.96	1.27	0.17935	1	Nasal polyps	Respiratory
Protein	RE_472	44503	107	191	1.02	0.88	1.17	0.836549	1	Diseases of vocal cords and larynx, not elsewhere classified	Respiratory
Protein	RE_474	44217	393	2221	1.26	1.21	1.32	1.3866e-28	1.09319e-24	Chronic obstructive pulmonary disease [COPD]	Respiratory
Protein	RE_474.1	44541	69	543	1.41	1.3	1.53	2.00238e-16	1.57868e-12	Emphysema	Respiratory
Protein	RE_475	43162	1448	3068	1.05	1.02	1.09	0.00417071	1	Asthma	Respiratory
Protein	RE_476	44542	68	595	1.2	1.1	1.3	1.16256e-05	0.0916561	Bronchiectasis	Respiratory
Protein	RE_477	44603	7	115	1.41	1.18	1.68	0.000117155	0.923651	Inhalation lung injury	Respiratory
Protein	RE_478	44594	16	398	1.39	1.26	1.53	1.70003e-11	1.3403e-07	Aspiration pneumonia	Respiratory
Protein	RE_479	44487	123	1341	1.3	1.23	1.37	3.63028e-22	2.86212e-18	Pulmonary insufficiency and acute respiratory distress syndrome	Respiratory
Protein	RE_479.3	44549	61	425	1.51	1.37	1.65	1.45912e-18	1.15037e-14	Respiratory failure	Respiratory
Protein	RE_479.6	44547	63	949	1.21	1.13	1.29	8.08904e-09	6.3774e-05	Pulmonary collapse [Atelectasis]	Respiratory
Protein	RE_480	44574	36	117	1.13	0.94	1.36	0.17763	1	Pulmonary edema	Respiratory
Protein	RE_481	44473	137	586	1.43	1.32	1.55	9.23614e-19	7.28177e-15	Interstitial pulmonary diseases	Respiratory
Protein	RE_483	44421	189	1669	1.27	1.21	1.33	5.05265e-23	3.98351e-19	Pleural effusion	Respiratory
Protein	RE_484	44557	53	215	1.38	1.21	1.57	1.83009e-06	0.0144284	Pneumothorax and air leak	Respiratory
Protein	RE_486	44516	94	648	1.24	1.15	1.34	2.60735e-08	0.000205564	Other respiratory disorders	Respiratory
Protein	RE_487	44350	260	673	1.18	1.09	1.27	2.58965e-05	0.204168	Hemorrhage from respiratory passages	Respiratory
Protein	RE_487.1	44477	133	406	1.15	1.04	1.27	0.00445922	1	Epistaxis	Respiratory
Protein	RE_487.3	44480	130	282	1.22	1.08	1.37	0.000976137	1	Hemoptysis	Respiratory
Protein	RE_488	44034	576	1782	1.21	1.15	1.27	1.92521e-15	1.51784e-11	Abnormalities of breathing	Respiratory
Protein	RE_488.1	44300	310	1473	1.21	1.15	1.28	9.06248e-14	7.14486e-10	Dyspnea [Shortness of breath]	Respiratory
Protein	RE_491	44556	54	348	1.27	1.14	1.4	6.80754e-06	0.0536706	Pleurisy	Respiratory
Protein	RE_494	44526	84	124	0.97	0.81	1.16	0.73819	1	Voice disturbance	Respiratory
Protein	RE_494.1	44531	79	112	1.02	0.85	1.23	0.812791	1	Dysphonia	Respiratory
Protein	RE_495	44489	121	642	1.21	1.12	1.31	1.13571e-06	0.00895392	Abnormal findings on diagnostic imaging of lung	Respiratory
Protein	RE_499	44431	179	801	1.19	1.11	1.27	1.4786e-06	0.0116572	Other symptoms and disorders of the respiratory system	Respiratory
Protein	RE_499.1	44465	145	691	1.19	1.1	1.28	5.70383e-06	0.044969	Cough	Respiratory
Protein	GI_500	44443	167	104	1.2	1	1.46	0.0553348	1	Disorders of tooth develoment	Gastrointestinal
Protein	GI_500.4	44451	159	100	1.21	0.99	1.47	0.05718	1	Disturbances in tooth eruption	Gastrointestinal
Protein	GI_502	44246	364	587	1.1	1.01	1.19	0.0242031	1	Diseases of teeth and supporting structures	Gastrointestinal
Protein	GI_502.1	44402	208	404	1.08	0.98	1.19	0.109179	1	Diseases of hard tissues of teeth	Gastrointestinal
Protein	GI_502.11	44417	193	389	1.1	0.99	1.21	0.0734681	1	Dental caries	Gastrointestinal
Protein	GI_502.3	44511	99	140	1.2	1.02	1.42	0.0267763	1	Diseases of pulp and periapical tissues	Gastrointestinal
Protein	GI_502.32	44522	88	123	1.25	1.04	1.48	0.0141976	1	Periapical abscess	Gastrointestinal
Protein	GI_504	44492	118	190	1.18	1.03	1.36	0.0209434	1	Periodontal diseases	Gastrointestinal
Protein	GI_504.3	44522	88	102	1.28	1.06	1.55	0.0110084	1	Periodontitis	Gastrointestinal
Protein	GI_506	44546	64	119	1.23	1.03	1.47	0.0233816	1	Diseases of salivary glands	Gastrointestinal
Protein	GI_507	44456	154	401	1.16	1.05	1.28	0.00333056	1	Lesions of mouth	Gastrointestinal
Protein	GI_507.1	44584	26	100	1.17	0.96	1.42	0.118402	1	Stomatitis	Gastrointestinal
Protein	GI_509	44543	67	187	1.11	0.96	1.28	0.172075	1	Diseases of tongue	Gastrointestinal
Protein	GI_510	43267	1343	2631	1.08	1.03	1.12	0.000205383	1	Diseases of esophagus	Gastrointestinal
Protein	GI_510.2	43364	1246	1975	1.07	1.03	1.12	0.00168964	1	Esophagitis	Gastrointestinal
Protein	GI_510.5	44590	20	103	1.09	0.89	1.32	0.401732	1	Dyskinesia of esophagus	Gastrointestinal
Protein	GI_510.8	44610	0	750	1.09	1.02	1.18	0.013929	1	Barrett's esophagus	Gastrointestinal
Protein	GI_511	43392	1218	4290	1.07	1.04	1.1	7.00503e-06	0.0552277	Gastro-esophageal reflux disease [GERD]	Gastrointestinal
Protein	GI_512	44314	296	1475	1.12	1.07	1.18	8.78611e-06	0.0692697	Aphagia and dysphagia	Gastrointestinal
Protein	GI_513	43814	796	1281	1.11	1.05	1.17	0.000307904	1	Peptic ulcer	Gastrointestinal
Protein	GI_513.1	44244	366	470	1.15	1.05	1.26	0.00183899	1	Esophageal ulcer	Gastrointestinal
Protein	GI_513.2	44356	254	618	1.08	1	1.17	0.0529137	1	Gastric ulcer	Gastrointestinal
Protein	GI_513.3	44392	218	337	1.12	1.01	1.25	0.0373816	1	Duodenal ulcer	Gastrointestinal
Protein	GI_514	44322	288	1215	1.15	1.08	1.21	2.23199e-06	0.017597	Gastrointestinal obstruction	Gastrointestinal
Protein	GI_514.1	44508	102	319	1.19	1.06	1.33	0.00206159	1	Esophageal obstruction (Stricture and stenosis of esophagus)	Gastrointestinal
Protein	GI_514.2	44437	173	794	1.14	1.06	1.22	0.000261186	1	Intestinal obstruction	Gastrointestinal
Protein	GI_514.3	44596	14	167	1.08	0.92	1.25	0.348871	1	Ileus	Gastrointestinal
Protein	GI_515	44491	119	328	0.98	0.88	1.1	0.756312	1	Heartburn	Gastrointestinal
Protein	GI_516	44420	190	555	1.17	1.07	1.27	0.000286464	1	Other diseases of stomach and duodenum	Gastrointestinal
Protein	GI_517	44575	35	307	1.16	1.04	1.3	0.00916423	1	Vascular disorders of intestine	Gastrointestinal
Protein	GI_517.4	44589	21	148	1.15	0.98	1.35	0.0849536	1	Gastrointestinal angiodysplasia	Gastrointestinal
Protein	GI_518	44580	30	220	0.92	0.8	1.05	0.209907	1	Appendicitis	Gastrointestinal
Protein	GI_520	41798	2812	5554	1.05	1.02	1.07	0.000910709	1	Hernia	Gastrointestinal
Protein	GI_520.1	43200	1410	2248	1.02	0.98	1.06	0.387386	1	Hernia of the abdominal wall	Gastrointestinal
Protein	GI_520.11	43565	1045	1545	1.01	0.96	1.07	0.575003	1	Inguinal hernia	Gastrointestinal
Protein	GI_520.13	44396	214	466	1.01	0.92	1.1	0.892183	1	Umbilical hernia	Gastrointestinal
Protein	GI_520.14	44448	162	341	1.03	0.93	1.15	0.556102	1	Ventral hernia	Gastrointestinal
Protein	GI_520.2	43118	1492	3803	1.07	1.03	1.1	9.00557e-05	0.709999	Diaphragmatic hernia	Gastrointestinal
Protein	GI_522	41773	2837	5018	1.09	1.06	1.12	1.1119e-08	8.76619e-05	Gastrointestinal inflammation	Gastrointestinal
Protein	GI_522.1	44260	350	402	1.12	1.01	1.23	0.0248355	1	Inflammatory bowel disease	Gastrointestinal
Protein	GI_522.11	44468	142	156	1.24	1.06	1.45	0.00743372	1	Crohn's disease	Gastrointestinal
Protein	GI_522.12	44379	231	261	1.12	1	1.27	0.0580522	1	Ulcerative colitis	Gastrointestinal
Protein	GI_522.7	44570	40	196	1.2	1.04	1.38	0.0118987	1	Ulceration of the lower GI tract	Gastrointestinal
Protein	GI_522.8	44111	499	873	1.1	1.03	1.18	0.00469964	1	Duodenitis	Gastrointestinal
Protein	GI_522.9	43211	1399	3506	1.07	1.03	1.1	0.000117289	0.92471	Gastritis	Gastrointestinal
Protein	GI_522.91	44543	67	149	1.15	0.98	1.35	0.0870683	1	Acute gastritis	Gastrointestinal
Protein	GI_523	43563	1047	5456	1.03	1.01	1.06	0.0134886	1	Diverticular disease [Bowel diverticulosis]	Gastrointestinal
Protein	GI_523.1	44602	8	106	1.21	1	1.46	0.0486865	1	Diverticula of small intestine	Gastrointestinal
Protein	GI_523.2	43822	788	4991	1.02	1	1.05	0.0889126	1	Diverticula of colon	Gastrointestinal
Protein	GI_523.4	44580	30	127	1.1	0.92	1.31	0.294555	1	Diverticulitis	Gastrointestinal
Protein	GI_524	44574	36	108	1.15	0.95	1.39	0.15022	1	Functional intestinal disorder	Gastrointestinal
Protein	GI_525	44492	118	246	0.99	0.87	1.12	0.876136	1	Intestinal malabsorption	Gastrointestinal
Protein	GI_525.1	44511	99	207	1.02	0.89	1.17	0.753258	1	Celiac disease	Gastrointestinal
Protein	GI_526	44324	286	2407	1.17	1.13	1.22	3.86259e-15	3.04527e-11	Intestinal infection	Gastrointestinal
Protein	GI_526.1	44412	198	338	1.26	1.13	1.4	1.9672e-05	0.155094	Bacterial enteritis	Gastrointestinal
Protein	GI_526.12	44567	43	146	1.48	1.26	1.73	1.23963e-06	0.00977325	Intestinal infection due to C. difficile	Gastrointestinal
Protein	GI_526.2	44566	44	171	1.39	1.2	1.61	1.47332e-05	0.116156	Viral enteritis	Gastrointestinal
Protein	GI_527	41813	2797	3820	1.08	1.05	1.12	1.33245e-06	0.010505	Abdominal pain	Gastrointestinal
Protein	GI_527.3	43855	755	942	1.04	0.98	1.11	0.206053	1	Functional dyspepsia	Gastrointestinal
Protein	GI_528	43982	628	2031	1.13	1.08	1.18	2.81928e-08	0.000222272	Nausea and vomiting	Gastrointestinal
Protein	GI_528.1	44011	599	2030	1.13	1.08	1.18	2.54056e-08	0.000200298	Nausea	Gastrointestinal
Protein	GI_528.2	43982	628	2031	1.13	1.08	1.18	2.81928e-08	0.000222272	Vomiting	Gastrointestinal
Protein	GI_529	43433	1177	4664	1.11	1.08	1.14	8.43767e-13	6.65226e-09	Symptoms involving digestive system	Gastrointestinal
Protein	GI_529.2	44536	74	312	1.02	0.92	1.15	0.678897	1	Flatulence, eructation, and gas pain	Gastrointestinal
Protein	GI_529.5	44164	446	2797	1.17	1.13	1.21	1.10603e-16	8.71991e-13	Constipation	Gastrointestinal
Protein	GI_529.7	44538	72	500	1.15	1.06	1.26	0.00133527	1	Fecal incontinence and encopresis	Gastrointestinal
Protein	GI_530	44076	534	748	1.05	0.98	1.13	0.200792	1	Disease of anus and rectum	Gastrointestinal
Protein	GI_530.1	44436	174	168	0.88	0.76	1.03	0.108207	1	Anal fissure	Gastrointestinal
Protein	GI_530.2	44481	129	109	1.11	0.92	1.34	0.287975	1	Anorectal abscess	Gastrointestinal
Protein	GI_530.3	44558	52	118	1.06	0.89	1.27	0.517985	1	Rectal prolapse	Gastrointestinal
Protein	GI_532	44297	313	920	1.15	1.07	1.22	4.14164e-05	0.326527	Other disorders of the intestines	Gastrointestinal
Protein	GI_532.1	44493	117	128	1.1	0.92	1.31	0.283767	1	Intestinal fistula	Gastrointestinal
Protein	GI_532.2	44561	49	226	1.14	1	1.3	0.0488982	1	Intestinal perforation	Gastrointestinal
Protein	GI_532.4	44588	22	139	1.26	1.07	1.49	0.00633792	1	Volvulus	Gastrointestinal
Protein	GI_535	44444	166	810	1.05	0.98	1.13	0.158575	1	Intestinal or peritoneal adhesions	Gastrointestinal
Protein	GI_537	44573	37	296	1.12	1	1.25	0.0570479	1	Abnormality of the peritoneum	Gastrointestinal
Protein	GI_537.1	44578	32	246	1.1	0.97	1.25	0.122464	1	Peritonitis	Gastrointestinal
Protein	GI_540	44545	65	160	1.39	1.2	1.62	1.74185e-05	0.137327	Hepatitis	Gastrointestinal
Protein	GI_540.1	44570	40	101	1.33	1.1	1.62	0.0033201	1	Chronic hepatitis	Gastrointestinal
Protein	GI_542	44483	127	968	1.16	1.09	1.24	2.86977e-06	0.0226253	Chronic liver disease	Gastrointestinal
Protein	GI_542.1	44575	35	238	1.31	1.15	1.48	2.91833e-05	0.230081	Fibrosis and cirrhosis of liver	Gastrointestinal
Protein	GI_542.11	44583	27	215	1.32	1.15	1.5	4.35741e-05	0.343539	Cirrhosis of liver	Gastrointestinal
Protein	GI_542.2	44555	55	644	1.09	1.01	1.18	0.0228486	1	Fatty liver disease (FLD)	Gastrointestinal
Protein	GI_542.3	44599	11	131	1.68	1.43	1.98	3.50922e-10	2.76667e-06	Hepatic failure	Gastrointestinal
Protein	GI_542.4	44590	20	132	1.32	1.11	1.56	0.00128646	1	Portal hypertension	Gastrointestinal
Protein	GI_542.7	44586	24	209	1.33	1.16	1.51	3.67305e-05	0.289583	Chronic nonalcoholic liver disease	Gastrointestinal
Protein	GI_545	44453	157	881	1.3	1.22	1.39	3.40308e-15	2.68299e-11	Nonspecific abnormal results of function study of liver	Gastrointestinal
Protein	GI_546	44504	106	678	1.2	1.11	1.29	2.4352e-06	0.0191991	Other disorders of liver	Gastrointestinal
Protein	GI_550	43642	968	1962	1.11	1.06	1.16	3.16073e-06	0.0249192	Disorders of the gallbladder	Gastrointestinal
Protein	GI_550.1	43758	852	1721	1.12	1.07	1.17	3.7211e-06	0.0293371	Gallstones [Cholelithiasis]	Gastrointestinal
Protein	GI_550.2	44442	168	341	1.18	1.06	1.31	0.00235207	1	Cholecystitis	Gastrointestinal
Protein	GI_550.21	44566	44	133	1.17	0.99	1.39	0.0649805	1	Acute cholecystitis	Gastrointestinal
Protein	GI_550.22	44525	85	122	1.04	0.87	1.24	0.681648	1	Chronic cholecystitis	Gastrointestinal
Protein	GI_552	44520	90	504	1.11	1.02	1.21	0.0199394	1	Other diseases of biliary tract	Gastrointestinal
Protein	GI_552.1	44589	21	212	1.12	0.98	1.28	0.0920767	1	Cholangitis	Gastrointestinal
Protein	GI_552.2	44584	26	170	1.04	0.9	1.21	0.599917	1	Obstruction of bile duct	Gastrointestinal
Protein	GI_554	44474	136	542	1.13	1.04	1.23	0.00332423	1	Diseases of the pancreas	Gastrointestinal
Protein	GI_554.1	44483	127	357	1.13	1.02	1.26	0.0194479	1	Pancreatitis	Gastrointestinal
Protein	GI_554.11	44498	112	319	1.1	0.99	1.23	0.0779739	1	Acute pancreatitis	Gastrointestinal
Protein	GI_555	44576	34	371	1.19	1.08	1.32	0.000618179	1	Ascites	Gastrointestinal
Protein	GI_556	44496	114	762	1.08	1	1.16	0.044474	1	Other digestive system symptoms and diseases	Gastrointestinal
Protein	GI_556.3	44538	72	144	1.22	1.04	1.44	0.0161367	1	Abdominal or pelvic swelling, mass, or lump	Gastrointestinal
Protein	GI_556.8	44582	28	584	1.04	0.96	1.13	0.325099	1	Nonspecific abnormal findings in stool contents	Gastrointestinal
Protein	GI_557	43290	1320	2629	1.08	1.04	1.12	0.000177516	1	Gastrointestinal hemorrhage	Gastrointestinal
Protein	GI_557.1	44496	114	314	1.21	1.08	1.35	0.00080116	1	Hematemesis	Gastrointestinal
Protein	GI_557.2	44470	140	419	1.06	0.96	1.17	0.22003	1	Blood in stool	Gastrointestinal
Protein	GI_557.8	43594	1016	865	1.02	0.95	1.09	0.647072	1	Hemorrhage of rectum and anus	Gastrointestinal
Protein	GI_558	44503	107	470	1.07	0.98	1.18	0.122805	1	Abnormal findings on diagnostic imaging of the digestive tract	Gastrointestinal
Protein	DE_660	43942	668	1667	1.19	1.13	1.24	2.79289e-12	2.20192e-08	Infection of the skin	Dermatological
Protein	DE_660.1	44595	15	107	1.09	0.9	1.32	0.384428	1	Fungal infection of the skin	Dermatological
Protein	DE_660.6	44022	588	1430	1.21	1.14	1.27	1.5683e-12	1.23645e-08	Cellulitis and abscess	Dermatological
Protein	DE_664	44457	153	540	1.09	1	1.19	0.0479022	1	Papulosquamous disorders	Dermatological
Protein	DE_664.4	44491	119	443	1.1	1	1.21	0.0471147	1	Psoriasis	Dermatological
Protein	DE_664.42	44581	29	140	1.06	0.89	1.25	0.528075	1	Psoriatic arthropathy	Dermatological
Protein	DE_667	44575	35	152	1.26	1.07	1.47	0.00449683	1	Erythematous conditions	Dermatological
Protein	DE_668	44480	130	714	1.25	1.16	1.35	2.26269e-09	1.78391e-05	Dermatitis [eczema]	Dermatological
Protein	DE_668.3	44597	13	113	1.23	1.03	1.48	0.0249757	1	Contact dermatitis	Dermatological
Protein	DE_670	44451	159	458	1.06	0.96	1.16	0.232962	1	Seborrheic keratosis	Dermatological
Protein	DE_672	44520	90	527	1.21	1.11	1.32	8.31664e-06	0.0655684	Skin changes due to solar radiation	Dermatological
Protein	DE_672.2	44522	88	517	1.21	1.12	1.32	8.60577e-06	0.0678479	Skin changes due to chronic exposure to nonionizing radiation	Dermatological
Protein	DE_672.21	44535	75	491	1.22	1.11	1.33	1.26041e-05	0.099371	Actinic keratosis	Dermatological
Protein	DE_674	44565	45	123	1.15	0.96	1.37	0.127981	1	Disorders of pigmentation	Dermatological
Protein	DE_676	44399	211	291	1.12	1	1.26	0.0529952	1	Hypertrophic conditions of skin	Dermatological
Protein	DE_676.2	44477	133	217	1.12	0.98	1.28	0.0973758	1	Scar conditions and fibrosis of skin	Dermatological
Protein	DE_678	44262	348	798	1.16	1.08	1.24	2.56212e-05	0.201997	Other skin and subcutaneous disorders	Dermatological
Protein	DE_679	44443	167	606	1.18	1.09	1.27	6.58609e-05	0.519248	Skin symptoms	Dermatological
Protein	DE_679.1	44525	85	381	1.13	1.03	1.25	0.0144626	1	Rash and other nonspecific skin eruption	Dermatological
Protein	DE_679.4	44555	55	119	1.2	1	1.44	0.0449922	1	Pruritus	Dermatological
Protein	DE_680	44557	53	183	1.09	0.94	1.26	0.262773	1	Epidermal thickening	Dermatological
Protein	DE_681	44482	128	268	1.12	1	1.27	0.0585043	1	Localized swelling, mass and lump of skin and subcutaneous tissue	Dermatological
Protein	DE_682	43928	682	590	0.94	0.87	1.02	0.129215	1	Other follicular disorders	Dermatological
Protein	DE_682.1	44079	531	454	0.91	0.83	1	0.0536976	1	Cutaneous cyst	Dermatological
Protein	DE_682.11	44446	164	167	0.99	0.85	1.16	0.916728	1	Sebaceous cyst [Epidermal cyst]	Dermatological
Protein	DE_682.12	44230	380	300	0.87	0.78	0.98	0.0217299	1	Pilar and trichodermal cyst	Dermatological
Protein	DE_685	44568	42	122	1.19	1	1.42	0.0540519	1	Disorders of sweat glands	Dermatological
Protein	DE_685.8	44569	41	119	1.18	0.99	1.41	0.0675346	1	Hyperhidrosis	Dermatological
Protein	DE_686	44530	80	961	1.44	1.36	1.54	2.65054e-31	2.08969e-27	Chronic ulcer of skin	Dermatological
Protein	DE_686.1	44595	15	654	1.39	1.29	1.49	2.00763e-17	1.58282e-13	Pressure ulcer	Dermatological
Protein	DE_686.2	44544	66	411	1.58	1.44	1.74	3.9039e-22	3.07784e-18	Non-pressure chronic ulcer	Dermatological
Protein	DE_688	44499	111	182	1.1	0.95	1.28	0.19247	1	Granulomatous disorder of the skin	Dermatological
Protein	MS_700	44290	320	417	1.17	1.06	1.29	0.00120442	1	Diffuse diseases of connective tissue	Muscloskeletal
Protein	MS_700.1	44351	259	256	1.23	1.09	1.39	0.00070146	1	Lupus	Muscloskeletal
Protein	MS_700.11	44367	243	251	1.24	1.1	1.41	0.000495846	1	Systemic lupus erythematosus [SLE]	Muscloskeletal
Protein	MS_700.12	44577	33	118	1.21	1.01	1.45	0.0352187	1	Cutaneous lupus erythematosus	Muscloskeletal
Protein	MS_700.2	44564	46	167	1.15	0.99	1.34	0.0758787	1	Sicca syndrome [Sjogren syndrome]	Muscloskeletal
Protein	MS_703	44568	42	803	1.15	1.07	1.23	9.32421e-05	0.735121	Chrystal arthropathies	Muscloskeletal
Protein	MS_703.1	44571	39	793	1.14	1.06	1.22	0.000246865	1	Gout	Muscloskeletal
Protein	MS_704	44543	67	222	1.12	0.98	1.27	0.105231	1	Systemic vasculitis	Muscloskeletal
Protein	MS_704.5	44591	19	123	1.09	0.91	1.31	0.327159	1	Giant cell arteritis	Muscloskeletal
Protein	MS_705	44453	157	1064	1.16	1.09	1.23	2.19789e-06	0.0173282	Rheumatoid arthritis and other inflammatory polyarthropathies	Muscloskeletal
Protein	MS_705.1	44504	106	660	1.18	1.09	1.27	2.6045e-05	0.205339	Rheumatoid arthritis	Muscloskeletal
Protein	MS_705.3	44583	27	409	1.11	1	1.22	0.0436125	1	Polymyalgia rheumatica	Muscloskeletal
Protein	MS_706	44583	27	186	1.15	1	1.33	0.0502013	1	Inflammatory spondylopathies	Muscloskeletal
Protein	MS_707	44439	171	1869	1.09	1.04	1.14	0.000378143	1	Other arthropathies	Muscloskeletal
Protein	MS_708	42990	1620	6432	1.14	1.11	1.17	4.30817e-25	3.39656e-21	Osteoarthritis	Muscloskeletal
Protein	MS_708.1	44491	119	1120	1.15	1.09	1.22	2.12913e-06	0.0167861	Osteoarthritis of more than one site	Muscloskeletal
Protein	MS_709	44002	608	864	1.04	0.97	1.11	0.225966	1	Acquired deformities of fingers and toes	Muscloskeletal
Protein	MS_709.2	44019	591	845	1.04	0.97	1.11	0.314948	1	Acquired deformities of toe	Muscloskeletal
Protein	MS_709.21	44201	409	583	1.02	0.94	1.11	0.661057	1	Hallux valgus (Bunion)	Muscloskeletal
Protein	MS_709.22	44517	93	128	1	0.84	1.2	0.955552	1	Hallux rigidus	Muscloskeletal
Protein	MS_709.24	44505	105	242	1.04	0.91	1.18	0.580904	1	Hammer toe	Muscloskeletal
Protein	MS_710	44568	42	115	1.33	1.11	1.59	0.00228107	1	Acquired deformities of limbs	Muscloskeletal
Protein	MS_711	44368	242	156	1.02	0.87	1.2	0.773798	1	Disorder of patella	Muscloskeletal
Protein	MS_712	44533	77	134	1.07	0.9	1.26	0.45802	1	Joint derangements and related disorders	Muscloskeletal
Protein	MS_713	44413	197	146	0.96	0.82	1.13	0.638509	1	Symptoms related to joints	Muscloskeletal
Protein	MS_713.3	44451	159	110	0.85	0.71	1.03	0.102681	1	Pain in joint	Muscloskeletal
Protein	MS_714	44579	31	238	1.23	1.08	1.4	0.0016394	1	Deforming dorsopathies	Muscloskeletal
Protein	MS_714.3	44600	10	159	1.33	1.14	1.55	0.000349119	1	Scoliosis	Muscloskeletal
Protein	MS_715	44451	159	741	1.07	1	1.15	0.0552003	1	Other non-inflammatory spondylopathy	Muscloskeletal
Protein	MS_715.1	44488	122	554	1.04	0.96	1.13	0.365014	1	Spondylosis	Muscloskeletal
Protein	MS_715.4	44571	39	216	1.21	1.06	1.38	0.00578582	1	Spinal stenosis	Muscloskeletal
Protein	MS_716	44115	495	1383	1.09	1.03	1.15	0.00128414	1	Intervertebral disc disorder	Muscloskeletal
Protein	MS_716.3	44358	252	882	1.08	1.01	1.15	0.0318734	1	Spinal disc displacement (herniation)	Muscloskeletal
Protein	MS_717	44585	25	122	1.02	0.86	1.23	0.79248	1	Other and unspecified dorsopathies	Muscloskeletal
Protein	MS_718	44137	473	1676	1.06	1.01	1.12	0.0118416	1	Back pain	Muscloskeletal
Protein	MS_718.2	44551	59	186	1.09	0.95	1.26	0.220406	1	Cervicalgia	Muscloskeletal
Protein	MS_718.4	44358	252	644	1.1	1.02	1.19	0.0188363	1	Low back pain	Muscloskeletal
Protein	MS_718.5	44542	68	340	0.97	0.87	1.08	0.584902	1	Sciatica	Muscloskeletal
Protein	MS_719	44565	45	181	1.18	1.02	1.36	0.0292862	1	Disorders of muscle	Muscloskeletal
Protein	MS_721	44219	391	982	1.11	1.04	1.18	0.0016296	1	Synoviopathy and bursopathy	Muscloskeletal
Protein	MS_721.1	44483	127	337	1.21	1.08	1.34	0.000566377	1	Synovitis and tenosynovitis	Muscloskeletal
Protein	MS_721.11	44523	87	253	1.19	1.05	1.34	0.00574336	1	Trigger finger	Muscloskeletal
Protein	MS_721.2	44441	169	239	0.98	0.87	1.12	0.797712	1	Ganglion cyst	Muscloskeletal
Protein	MS_721.5	44543	67	334	1.08	0.97	1.21	0.140482	1	Bursitis	Muscloskeletal
Protein	MS_722	44516	94	424	1.11	1.01	1.22	0.0335426	1	Fasciopathy	Muscloskeletal
Protein	MS_722.4	44521	89	370	1.11	1	1.23	0.0436693	1	Palmar fascial fibromatosis [Dupuytren]	Muscloskeletal
Protein	MS_723	44155	455	1049	1.1	1.04	1.17	0.00177551	1	Enthesopathy/Enthesitis/Tendinopathy	Muscloskeletal
Protein	MS_723.1	44531	79	190	1.06	0.92	1.22	0.426428	1	Adhesive capsulitis of shoulder	Muscloskeletal
Protein	MS_723.2	44479	131	536	1.16	1.06	1.26	0.000656845	1	Rotator cuff tear or rupture	Muscloskeletal
Protein	MS_723.6	44398	212	525	1.02	0.93	1.11	0.720501	1	Impingement syndrome of shoulder*	Muscloskeletal
Protein	MS_724	44369	241	706	1.12	1.04	1.21	0.0025683	1	Other symptoms and disorders of the soft tissue	Muscloskeletal
Protein	MS_724.1	44600	10	384	1.19	1.07	1.31	0.000719426	1	Myalgia	Muscloskeletal
Protein	MS_726	44524	86	1536	1.22	1.16	1.28	1.60541e-14	1.26571e-10	Osteoporosis and low bone density	Muscloskeletal
Protein	MS_726.1	44528	82	1531	1.22	1.16	1.28	1.13648e-14	8.95999e-11	Osteoporosis	Muscloskeletal
Protein	MS_727	44559	51	513	1.16	1.06	1.26	0.0011282	1	Other disorders of bone	Muscloskeletal
Protein	MS_728	44551	59	113	1.19	0.99	1.43	0.0674483	1	Chondropathies	Muscloskeletal
Protein	MS_740	44526	84	151	1.14	0.97	1.34	0.106268	1	Dislocation	Muscloskeletal
Protein	MS_741	44551	59	108	1.05	0.87	1.27	0.640903	1	Sprains and strains	Muscloskeletal
Protein	MS_745	44179	431	328	1.26	1.13	1.4	2.40252e-05	0.189415	Fractures	Muscloskeletal
Protein	SS_800	42409	2201	3223	1.08	1.05	1.12	6.79242e-06	0.0535515	Chest pain	Symptoms
Protein	SS_800.2	44498	112	766	1.05	0.97	1.12	0.226535	1	Precordial pain	Symptoms
Protein	SS_805	44390	220	822	1.2	1.12	1.28	2.01176e-07	0.00158607	Fever	Symptoms
Protein	SS_807	44449	161	1009	1.19	1.12	1.27	3.95787e-08	0.000312039	Malaise and fatigue	Symptoms
Protein	SS_808	44150	460	1669	1.16	1.11	1.22	1.07995e-09	8.5143e-06	Syncope and collapse	Symptoms
Protein	SS_809	44413	197	390	1.23	1.11	1.35	5.53051e-05	0.436025	Pain	Symptoms
Protein	SS_809.2	44581	29	203	1.31	1.15	1.5	8.668e-05	0.683385	Chronic pain	Symptoms
Protein	SS_809.3	44477	133	136	1.17	0.99	1.39	0.0618199	1	Pain in limb	Symptoms
Protein	SS_810	44607	3	154	1.18	1.01	1.38	0.0383763	1	Shock	Symptoms
Protein	SS_812	44507	103	975	1.29	1.21	1.37	1.47823e-15	1.16543e-11	Edema	Symptoms
Protein	SS_814	44568	42	140	1.13	0.96	1.34	0.138444	1	Jaundice	Symptoms
Protein	SS_815	44597	13	222	1.35	1.19	1.54	6.36507e-06	0.0501822	Symptoms and signs concerning food and fluid intake	Symptoms
Protein	SS_819	42791	1819	2093	1.18	1.13	1.24	1.35694e-14	1.06981e-10	General symptoms and other findings	Symptoms
Protein	SS_829	44369	241	1525	1.26	1.2	1.32	1.29166e-19	1.01835e-15	Abnormal findings on examination of blood	Symptoms
Protein	SS_840	43251	1359	5903	1.1	1.08	1.13	3.93666e-14	3.10366e-10	Allergy	Symptoms
Protein	SS_840.6	43400	1210	5000	1.12	1.09	1.15	1.01021e-14	7.96451e-11	Drug and medical agent allergy	Symptoms
Protein	SS_840.61	43659	951	3069	1.09	1.05	1.13	1.03318e-06	0.00814556	Allergy to other anti-infective agents	Symptoms
Protein	SS_840.611	43804	806	2426	1.08	1.04	1.13	0.000133497	1	Penicillin allergy	Symptoms
Protein	SS_840.612	44463	147	998	1.15	1.08	1.23	1.02978e-05	0.0811878	Allergy to antibiotic agent (excluding penicillin)	Symptoms
Protein	SS_840.613	44555	55	147	1.24	1.05	1.45	0.0101281	1	Allergy to sulfonamides	Symptoms
Protein	SS_840.63	44581	29	555	1.09	1.01	1.19	0.0372526	1	Allergy to narcotic agent	Symptoms
Protein	SS_840.64	44455	155	1044	1.14	1.07	1.21	3.29704e-05	0.259939	Allergy to analgesic agent	Symptoms
Protein	SS_840.8	44544	66	527	0.99	0.91	1.08	0.781243	1	Allergies related to other diseases/symptoms	Symptoms
Protein	SS_844	44596	14	239	1.58	1.4	1.79	2.27967e-13	1.79729e-09	Wheelchair dependence	Symptoms
Protein	SS_847	44546	64	141	1.43	1.22	1.68	1.3842e-05	0.10913	Transplated organ	Symptoms
Brain	ID_002	44400	210	564	1.78	1.65	1.92	8.89869e-51	7.01573e-47	Staphylococcus	Infections
Brain	ID_002.1	44456	154	391	1.85	1.7	2.03	4.9555e-42	3.90692e-38	Staphylococcus aureus	Infections
Brain	ID_003	44514	96	879	1.48	1.38	1.57	1.45869e-32	1.15003e-28	Escherichia coli	Infections
Brain	ID_004	44481	129	384	1.53	1.39	1.68	2.04406e-18	1.61154e-14	Streptococcus	Infections
Brain	ID_008	44610	0	314	1.04	0.93	1.17	0.486495	1	Helicobacter [H. pylori]	Infections
Brain	ID_009	44573	37	258	1.78	1.59	1.99	2.26724e-24	1.7875e-20	Pseudomonas	Infections
Brain	ID_011	44597	13	182	1.68	1.47	1.93	4.85349e-14	3.82649e-10	Klebsiella	Infections
Brain	ID_015	44567	43	149	1.64	1.41	1.91	1.32526e-10	1.04483e-06	Clostridium	Infections
Brain	ID_015.2	44567	43	146	1.66	1.42	1.93	8.91813e-11	7.03106e-07	Clostridium difficile	Infections
Brain	ID_052	44546	64	200	1.2	1.05	1.38	0.00975047	1	Herpesvirus	Infections
Brain	ID_052.3	44576	34	119	1.28	1.07	1.52	0.0071934	1	Varicella zoster virus	Infections
Brain	ID_052.32	44582	28	115	1.28	1.07	1.54	0.00710247	1	Herpes zoster	Infections
Brain	ID_056	44508	102	109	1.15	0.95	1.39	0.146597	1	Human papillomavirus	Infections
Brain	ID_059	44610	0	821	1.36	1.27	1.45	2.30948e-18	1.8208e-14	Coronavirus	Infections
Brain	ID_059.1	44610	0	811	1.36	1.27	1.46	1.75836e-18	1.38629e-14	Sars-CoV-2*	Infections
Brain	ID_061	44600	10	199	1.57	1.38	1.79	2.61011e-11	2.05781e-07	Influenza virus	Infections
Brain	ID_070	44540	70	723	1.37	1.27	1.47	7.9821e-18	6.29309e-14	Candidiasis	Infections
Brain	ID_089	43111	1499	4588	1.34	1.3	1.38	2.04068e-87	1.60887e-83	Infections	Infections
Brain	ID_089.1	43585	1025	2924	1.43	1.38	1.48	1.18369e-84	9.33218e-81	Bacterial infections	Infections
Brain	ID_089.2	44167	443	1763	1.32	1.26	1.39	2.10287e-32	1.6579e-28	Viral infections	Infections
Brain	ID_089.3	44518	92	852	1.39	1.3	1.48	1.2506e-22	9.85971e-19	Fungal infections	Infections
Brain	ID_091	44577	33	193	1.73	1.52	1.97	7.86103e-17	6.19764e-13	Gangrene	Infections
Brain	ID_092	44462	148	1657	1.54	1.47	1.61	3.80113e-74	2.99681e-70	Bacteremia, Sepsis, and SIRS	Infections
Brain	ID_092.2	44465	145	1627	1.54	1.47	1.62	2.08383e-74	1.64289e-70	Sepsis	Infections
Brain	ID_097	44610	0	409	1.62	1.48	1.78	9.73382e-25	7.67415e-21	Drug resistant microorganisms	Infections
Brain	ID_097.2	44610	0	171	1.59	1.37	1.83	3.06898e-10	2.41958e-06	Resistance to penicillins	Infections
Brain	ID_097.3	44610	0	155	1.58	1.36	1.84	2.03516e-09	1.60452e-05	Resistance to beta lactam antibiotics	Infections
Brain	CA_100	44533	77	182	1.24	1.07	1.44	0.00329921	1	Malignant neoplasm of the head and neck	Neoplasms
Brain	CA_101	44250	360	1550	1.14	1.08	1.2	6.24327e-07	0.0049222	Malignant neoplasm of the digestive organs	Neoplasms
Brain	CA_101.1	44590	20	179	1.19	1.03	1.38	0.0190578	1	Malignant neoplasm of the esophagus	Neoplasms
Brain	CA_101.2	44586	24	147	1.09	0.92	1.28	0.320197	1	Malignant neoplasm of stomach	Neoplasms
Brain	CA_101.4	44387	223	781	1.13	1.05	1.21	0.00103591	1	Malignant neoplasm of the lower GI tract	Neoplasms
Brain	CA_101.41	44391	219	762	1.13	1.05	1.21	0.000947955	1	Colorectal cancer	Neoplasms
Brain	CA_101.411	44484	126	537	1.11	1.02	1.21	0.0155663	1	Malignant neoplasm of colon	Neoplasms
Brain	CA_101.6	44604	6	105	1.36	1.13	1.64	0.00139821	1	Malignant neoplasm of the liver and intrahepatic bile ducts	Neoplasms
Brain	CA_101.8	44602	8	162	1.1	0.94	1.29	0.222493	1	Malignant neoplasm of the pancreas	Neoplasms
Brain	CA_102	44541	69	678	1.41	1.31	1.52	3.58268e-20	2.82458e-16	Malignant neoplasm of the thoracic and respiratory organs	Neoplasms
Brain	CA_102.1	44570	40	576	1.43	1.32	1.55	5.66597e-19	4.46705e-15	Malignant neoplasm of the of bronchus and lung	Neoplasms
Brain	CA_103	43989	621	2292	1.02	0.98	1.06	0.335228	1	Malignant neoplasm of the skin	Neoplasms
Brain	CA_103.1	44488	122	417	0.98	0.89	1.08	0.635042	1	Melanomas of skin	Neoplasms
Brain	CA_103.3	44574	36	171	1.07	0.92	1.24	0.404121	1	Carcinoma in situ of skin	Neoplasms
Brain	CA_104	44555	55	143	1.17	1	1.38	0.0547551	1	Malignant sarcoma-related cancers	Neoplasms
Brain	CA_105	43841	769	1250	0.95	0.9	1.01	0.0996288	1	Malignant neoplasm of the breast	Neoplasms
Brain	CA_108	44424	186	671	1.18	1.09	1.27	2.31596e-05	0.182591	Malignant neoplasm of the urinary tract	Neoplasms
Brain	CA_108.4	44564	46	196	1.18	1.03	1.36	0.0192204	1	Malignant neoplasm of the kidney	Neoplasms
Brain	CA_108.41	44571	39	178	1.25	1.08	1.45	0.00269482	1	Malignant neoplasm of kidney, except pelvis	Neoplasms
Brain	CA_108.5	44515	95	386	1.16	1.05	1.28	0.00347069	1	Malignant neoplasm of the bladder	Neoplasms
Brain	CA_109	44578	32	151	1.33	1.14	1.55	0.000379041	1	Malignant neoplasm of the eye, brain and other parts of central nervous system	Neoplasms
Brain	CA_109.3	44591	19	118	1.44	1.21	1.71	4.35227e-05	0.343133	Malignant neoplasm of brain	Neoplasms
Brain	CA_112	43945	665	3400	1.1	1.06	1.14	4.83242e-08	0.000380988	Malignant neoplasm of other and ill-defined sites	Neoplasms
Brain	CA_116	44354	256	2053	1.18	1.13	1.23	2.41544e-13	1.90433e-09	Secondary malignant neoplasm	Neoplasms
Brain	CA_120	44375	235	774	1.15	1.07	1.24	9.26743e-05	0.730645	Hemo onc - by cell of origin	Neoplasms
Brain	CA_120.1	44531	79	354	1.16	1.04	1.29	0.0063268	1	Myeloid	Neoplasms
Brain	CA_120.2	44502	108	367	1.14	1.03	1.26	0.0136577	1	Lymphoid	Neoplasms
Brain	CA_120.21	44519	91	324	1.15	1.03	1.28	0.0119191	1	Mature B-cell	Neoplasms
Brain	CA_121	44565	45	199	1.2	1.04	1.38	0.0111601	1	Leukemia	Neoplasms
Brain	CA_122	44502	108	308	1.16	1.04	1.3	0.00953627	1	Lymphoma	Neoplasms
Brain	CA_122.2	44518	92	276	1.18	1.05	1.33	0.00511839	1	Non-Hodgkin lymphoma	Neoplasms
Brain	CA_122.22	44594	16	119	1.23	1.03	1.48	0.020983	1	Diffuse large B-cell lymphoma*	Neoplasms
Brain	CA_123	44589	21	132	1.05	0.88	1.25	0.601254	1	Multiple myeloma and malignant plasma cell neoplasms	Neoplasms
Brain	CA_123.1	44593	17	126	1	0.84	1.2	0.960106	1	Multiple myeloma	Neoplasms
Brain	CA_124	44552	58	188	1.15	1	1.33	0.0497826	1	Myeloproliferative disorder	Neoplasms
Brain	CA_130	42329	2281	6998	1.08	1.06	1.11	3.62532e-11	2.8582e-07	Cancer (solid tumor, excluding BCC)	Neoplasms
Brain	CA_132	44476	134	519	1.26	1.15	1.37	1.71421e-07	0.00135148	Sequelae of cancer	Neoplasms
Brain	CA_135	44309	301	321	0.96	0.86	1.07	0.470464	1	Benign neoplasm of the head and neck	Neoplasms
Brain	CA_135.5	44388	222	205	0.93	0.81	1.07	0.307064	1	Benign neoplasm of the paranasal sinus and nasal cavity	Neoplasms
Brain	CA_136	43379	1231	5131	1.05	1.02	1.08	0.000575662	1	Benign neoplasm of the digestive organs	Neoplasms
Brain	CA_136.2	44432	178	1140	1.02	0.96	1.08	0.481304	1	Benign neoplasm of stomach	Neoplasms
Brain	CA_136.4	43559	1051	4305	1.06	1.02	1.09	0.000521658	1	Benign neoplasm of colon, rectum, anus and anal canal	Neoplasms
Brain	CA_136.41	43866	744	3677	1.04	1.01	1.08	0.0131985	1	Benign neoplasm of the colon	Neoplasms
Brain	CA_136.42	44141	469	1643	1.08	1.02	1.13	0.00385081	1	Benign neoplasm of rectum and anus	Neoplasms
Brain	CA_138	43961	649	697	1	0.92	1.07	0.924122	1	Benign neoplasm of the skin	Neoplasms
Brain	CA_138.2	44271	339	351	0.98	0.88	1.09	0.73258	1	Melanocytic nevi*	Neoplasms
Brain	CA_139	43902	708	819	0.97	0.9	1.04	0.393174	1	Benign sarcoma-related cancers	Neoplasms
Brain	CA_139.5	44094	516	513	0.96	0.88	1.05	0.336052	1	Lipoma	Neoplasms
Brain	CA_139.53	44184	426	281	0.86	0.77	0.98	0.0180083	1	Lipoma of skin subcutaneous tissue	Neoplasms
Brain	CA_139.6	44515	95	202	1.06	0.92	1.22	0.390585	1	Hemangioma and lymphangioma	Neoplasms
Brain	CA_139.61	44516	94	197	1.06	0.92	1.23	0.384078	1	Hemangioma	Neoplasms
Brain	CA_148	44553	57	180	1.19	1.03	1.38	0.0219109	1	Benign neoplasm of the eye, brain and other parts of central nervous system	Neoplasms
Brain	CA_148.2	44582	28	101	1.37	1.13	1.66	0.00121569	1	Benign neoplasm of meninges (Meningioma)	Neoplasms
Brain	CA_149	44548	62	147	1.21	1.03	1.42	0.0201948	1	Benign neoplasm of the endocrine glands	Neoplasms
Brain	BI_160	44235	375	2148	1.29	1.24	1.35	1.02795e-32	8.10435e-29	Deficiency anemias	Blood/Immune
Brain	BI_160.1	44277	333	1971	1.28	1.22	1.34	6.06013e-28	4.77781e-24	Iron deficiency anemia	Blood/Immune
Brain	BI_160.2	44563	47	258	1.5	1.33	1.68	1.59755e-11	1.25951e-07	Megaloblastic anemia	Blood/Immune
Brain	BI_160.21	44580	30	142	1.47	1.25	1.72	1.976e-06	0.0155788	Vitamin B12 deficiency anemia due to intrinsic factor deficiency [Pernicious anemia]	Blood/Immune
Brain	BI_162	44596	14	148	1.72	1.48	1.99	1.11452e-12	8.78684e-09	Aplastic anemia	Blood/Immune
Brain	BI_164	43606	1004	3951	1.32	1.28	1.36	1.12431e-69	8.86404e-66	Anemia	Blood/Immune
Brain	BI_164.1	44277	333	1970	1.28	1.22	1.34	5.38979e-28	4.24931e-24	Microcytic anemia	Blood/Immune
Brain	BI_164.2	44563	47	273	1.56	1.39	1.74	1.89237e-14	1.49195e-10	Macrocytic anemia	Blood/Immune
Brain	BI_164.6	44474	136	160	1.92	1.67	2.21	2.90564e-20	2.2908e-16	Anemia secondary to chronic diseases and conditions	Blood/Immune
Brain	BI_168	44512	98	252	1.33	1.18	1.5	3.54268e-06	0.0279305	Coagulation defects, purpura and other hemorrhagic conditions	Blood/Immune
Brain	BI_168.2	44610	0	124	1.42	1.2	1.68	5.86013e-05	0.462012	Hyper-coagulability	Blood/Immune
Brain	BI_169	44541	69	435	1.5	1.38	1.65	6.01534e-19	4.74249e-15	Platelet defects	Blood/Immune
Brain	BI_169.1	44541	69	434	1.51	1.38	1.65	3.9513e-19	3.1152e-15	Thrombocytopenia	Blood/Immune
Brain	BI_170	44488	122	589	1.3	1.2	1.41	1.32474e-10	1.04443e-06	Decreased white blood cell count	Blood/Immune
Brain	BI_170.1	44488	122	589	1.3	1.2	1.41	1.32474e-10	1.04443e-06	Neutropenia	Blood/Immune
Brain	BI_172	44588	22	142	1.23	1.04	1.45	0.0136368	1	Other disorders of white blood cells	Blood/Immune
Brain	BI_174	44570	40	217	1.47	1.29	1.67	5.01466e-09	3.95356e-05	Diseases of spleen	Blood/Immune
Brain	BI_174.2	44586	24	103	1.47	1.22	1.77	5.05878e-05	0.398834	Splenomegaly	Blood/Immune
Brain	BI_177	44437	173	701	1.3	1.2	1.39	3.75287e-12	2.95876e-08	Abnormality of the lymph nodes	Blood/Immune
Brain	BI_177.2	44475	135	484	1.32	1.21	1.44	4.94098e-10	3.89547e-06	Enlargement of lymph nodes [Lymphadenopathy]	Blood/Immune
Brain	BI_177.4	44599	11	167	1.39	1.2	1.62	1.37407e-05	0.108331	Lymphedema	Blood/Immune
Brain	BI_180	44583	27	182	1.16	1	1.34	0.0528385	1	Other disorders involving the immune mechanism	Blood/Immune
Brain	BI_180.3	44599	11	145	1.12	0.95	1.32	0.183232	1	Paraproteinemias	Blood/Immune
Brain	BI_180.31	44605	5	132	1.19	1	1.41	0.0508357	1	Monoclonal gammopathy	Blood/Immune
Brain	BI_181	43224	1386	2455	1.37	1.32	1.43	6.89407e-57	5.43529e-53	Autoimmune disease	Blood/Immune
Brain	EM_200	43664	946	2668	1.14	1.09	1.18	9.32782e-11	7.35405e-07	Disorders of thyroid gland	Endocrine/Metab
Brain	EM_200.1	43889	721	2359	1.12	1.07	1.16	1.5644e-07	0.00123338	Hypothyroidism	Endocrine/Metab
Brain	EM_200.11	44555	55	242	1.24	1.09	1.41	0.000805916	1	Secondary hypothyroidism	Endocrine/Metab
Brain	EM_200.12	43927	683	2257	1.1	1.06	1.15	5.97039e-06	0.0470706	Hypothyroidism (not specified as secondary)	Endocrine/Metab
Brain	EM_200.2	44438	172	321	1.13	1.01	1.26	0.0298973	1	Goiter	Endocrine/Metab
Brain	EM_200.22	44575	35	103	1.02	0.84	1.24	0.850495	1	Uninodular goiter [single thyroid nodule]	Endocrine/Metab
Brain	EM_200.3	44508	102	327	1.28	1.15	1.43	7.06664e-06	0.0557134	Thyrotoxicosis [hyperthyroidism]	Endocrine/Metab
Brain	EM_202	43502	1108	3288	1.4	1.36	1.45	5.13291e-86	4.04678e-82	Diabetes mellitus	Endocrine/Metab
Brain	EM_202.1	44403	207	273	1.9	1.71	2.11	7.2519e-33	5.7174e-29	Type 1 diabetes	Endocrine/Metab
Brain	EM_202.2	43691	919	3221	1.41	1.36	1.46	3.18578e-87	2.51167e-83	Type 2 diabetes	Endocrine/Metab
Brain	EM_202.4	44478	132	513	1.63	1.51	1.77	1.92482e-32	1.51752e-28	Other specified diabetes*	Endocrine/Metab
Brain	EM_204	44547	63	708	1.69	1.58	1.81	5.71732e-50	4.50754e-46	Abnormal glucose	Endocrine/Metab
Brain	EM_204.3	44588	22	358	2.22	2.03	2.42	6.11532e-71	4.82132e-67	Hypoglycemia	Endocrine/Metab
Brain	EM_208	44575	35	226	1.52	1.34	1.72	7.16699e-11	5.65046e-07	Disorders of parathyroid gland	Endocrine/Metab
Brain	EM_208.2	44585	25	204	1.48	1.29	1.69	8.58824e-09	6.77097e-05	Hyperparathyroidism	Endocrine/Metab
Brain	EM_209	44572	38	140	1.48	1.26	1.73	1.94601e-06	0.0153423	Disorders of the pituitary gland and its hypothalamic control	Endocrine/Metab
Brain	EM_211	44579	31	143	1.45	1.24	1.7	5.19285e-06	0.0409404	Disorders of adrenal glands	Endocrine/Metab
Brain	EM_230	44347	263	1673	1.26	1.2	1.32	1.12664e-20	8.88243e-17	Malnutrition and underweight	Endocrine/Metab
Brain	EM_230.2	44376	234	1489	1.24	1.18	1.31	3.08216e-17	2.42997e-13	Abnormal weight loss and underweight	Endocrine/Metab
Brain	EM_230.21	44376	234	1473	1.24	1.18	1.3	1.47493e-16	1.16283e-12	Abnormal weight loss	Endocrine/Metab
Brain	EM_230.3	44573	37	257	1.36	1.21	1.54	4.27549e-07	0.0033708	Anorexia	Endocrine/Metab
Brain	EM_232	44536	74	1137	1.44	1.36	1.52	9.85148e-36	7.7669e-32	Vitamin deficiencies	Endocrine/Metab
Brain	EM_232.2	44542	68	584	1.46	1.35	1.58	1.00468e-20	7.92092e-17	Vitamin B group deficiency	Endocrine/Metab
Brain	EM_232.27	44572	38	175	1.39	1.2	1.6	8.42623e-06	0.0664324	Vitamin B12 deficiency	Endocrine/Metab
Brain	EM_232.4	44607	3	621	1.41	1.3	1.52	7.45336e-18	5.87623e-14	Vitamin D deficiency	Endocrine/Metab
Brain	EM_236	44297	313	3290	1.15	1.11	1.19	3.73249e-15	2.9427e-11	Overweight and obesity	Endocrine/Metab
Brain	EM_236.1	44304	306	3292	1.15	1.11	1.19	6.33831e-15	4.99712e-11	Obesity	Endocrine/Metab
Brain	EM_239	42955	1655	5996	1.15	1.12	1.18	2.47582e-27	1.95194e-23	Hyperlipidemia	Endocrine/Metab
Brain	EM_239.1	43065	1545	5576	1.15	1.12	1.19	4.82536e-26	3.80431e-22	Hypercholesterolemia	Endocrine/Metab
Brain	EM_239.11	43074	1536	5567	1.15	1.12	1.19	4.19063e-26	3.30389e-22	Pure hypercholesterolemia	Endocrine/Metab
Brain	EM_244	44600	10	113	1.43	1.19	1.71	9.54782e-05	0.75275	Disorders of lipoprotein metabolism and other lipidemias	Endocrine/Metab
Brain	EM_247	44215	395	2802	1.31	1.26	1.36	1.24438e-46	9.81069e-43	Disorders of mineral metabolism and mineral deficiencies	Endocrine/Metab
Brain	EM_247.3	44609	1	215	1.48	1.3	1.69	2.58545e-09	2.03837e-05	Disorders of phosphorus metabolism	Endocrine/Metab
Brain	EM_247.4	44606	4	347	1.47	1.32	1.63	2.4174e-13	1.90588e-09	Disorders of magnesium metabolism	Endocrine/Metab
Brain	EM_247.5	44576	34	477	1.4	1.28	1.53	6.17079e-14	4.86505e-10	Disorders of calcium metabolism	Endocrine/Metab
Brain	EM_247.7	44584	26	103	1.06	0.87	1.29	0.572402	1	Disorders of iron metabolism	Endocrine/Metab
Brain	EM_247.8	44276	334	2037	1.29	1.23	1.35	1.7557e-30	1.38419e-26	Mineral deficiencies	Endocrine/Metab
Brain	EM_247.88	44276	334	2034	1.29	1.23	1.35	3.05018e-30	2.40476e-26	Iron deficiency	Endocrine/Metab
Brain	EM_248	44604	6	101	1.46	1.21	1.76	9.09691e-05	0.717201	Disorders of plasma-protein metabolism, NEC	Endocrine/Metab
Brain	EM_252	44592	18	144	1.14	0.96	1.34	0.131527	1	Other and unspecified disorders of metabolism	Endocrine/Metab
Brain	EM_256	44405	205	3278	1.55	1.5	1.6	4.32557e-145	3.41028e-141	Disorders of fluid, electrolyte and acid-base balance	Endocrine/Metab
Brain	EM_256.1	44604	6	184	1.89	1.66	2.16	1.10944e-21	8.7468e-18	Hyperosmolality and/or hypernatremia	Endocrine/Metab
Brain	EM_256.2	44560	50	1027	1.53	1.44	1.62	5.94443e-45	4.68659e-41	Hyposmolality and/or hyponatremia	Endocrine/Metab
Brain	EM_256.3	44581	29	604	1.78	1.66	1.92	5.15859e-53	4.06703e-49	Mixed disorder of acid-base balance	Endocrine/Metab
Brain	EM_256.31	44585	25	514	1.82	1.69	1.98	1.10553e-49	8.71596e-46	Acidosis	Endocrine/Metab
Brain	EM_256.4	44592	18	463	1.92	1.76	2.08	2.15716e-53	1.7007e-49	Hyperkalemia [Hyperpotassemia]	Endocrine/Metab
Brain	EM_256.5	44574	36	819	1.46	1.37	1.56	1.18708e-28	9.35897e-25	Hypokalemia [Hypopotassemia]	Endocrine/Metab
Brain	EM_256.6	44603	7	425	1.83	1.68	2	2.61614e-42	2.06256e-38	Fluid overload	Endocrine/Metab
Brain	EM_256.7	44525	85	1262	1.54	1.46	1.63	2.02206e-57	1.59419e-53	Volume depletion	Endocrine/Metab
Brain	MB_280	44271	339	816	1.48	1.38	1.58	7.2368e-31	5.7055e-27	Psychoactive substance related disorders	Mental
Brain	MB_280.1	44289	321	779	1.47	1.37	1.57	6.52317e-29	5.14287e-25	Alcohol use disorders	Mental
Brain	MB_280.11	44380	230	637	1.49	1.39	1.61	3.82117e-26	3.01261e-22	Alcohol abuse and dependence	Mental
Brain	MB_280.13	44563	47	125	1.88	1.61	2.2	2.29559e-15	1.80984e-11	Alcoholic liver disease	Mental
Brain	MB_280.8	44471	139	564	1.47	1.36	1.6	1.03565e-21	8.16506e-18	Psychoactive substance abuse	Mental
Brain	MB_280.9	44451	159	263	1.87	1.68	2.08	8.32709e-30	6.56508e-26	Psychoactive substance dependance	Mental
Brain	MB_280.91	44552	58	118	1.95	1.66	2.29	1.74114e-16	1.37272e-12	Psychoactive substance withdrawal	Mental
Brain	MB_282	43548	1062	2229	1.4	1.35	1.46	1.33456e-60	1.05217e-56	Nicotine dependence (current and history of)	Mental
Brain	MB_282.1	43548	1062	2229	1.4	1.35	1.46	1.33456e-60	1.05217e-56	Current tobacco use and nicotine dependence	Mental
Brain	MB_283	44546	64	480	1.61	1.48	1.76	3.86043e-28	3.04356e-24	Other mental and behavioral problems	Mental
Brain	MB_283.4	44584	26	227	1.8	1.6	2.03	4.41213e-22	3.47853e-18	Patient's noncompliance with medical treatment and regimen	Mental
Brain	MB_284	44548	62	181	1.56	1.36	1.79	2.99935e-10	2.36469e-06	Suicide ideation and attempt or self harm	Mental
Brain	MB_284.2	44548	62	181	1.56	1.36	1.79	2.99935e-10	2.36469e-06	Suicide and self-inflicted harm	Mental
Brain	MB_286	44049	561	2711	1.26	1.22	1.31	4.43622e-34	3.49752e-30	Mood [affective] disorders	Mental
Brain	MB_286.1	44534	76	107	1.32	1.1	1.59	0.00319487	1	Bipolar disorder	Mental
Brain	MB_286.2	44132	478	2657	1.27	1.22	1.32	7.71039e-35	6.07887e-31	Major depressive disorder	Mental
Brain	MB_287	44507	103	154	1.4	1.2	1.63	1.81141e-05	0.142812	Psychotic disorder	Mental
Brain	MB_288	44460	150	2352	1.17	1.12	1.21	1.34054e-13	1.05688e-09	Anxiety and anxiety disorders	Mental
Brain	MB_288.2	44580	30	184	1.04	0.89	1.2	0.630197	1	Panic disorder [episodic paroxysmal anxiety]	Mental
Brain	MB_288.4	44601	9	245	1.16	1.02	1.32	0.0214106	1	Phobic disorders	Mental
Brain	MB_308	44581	29	1085	1.67	1.58	1.77	2.54065e-70	2.00305e-66	Symptoms related to mental disorders	Mental
Brain	MB_308.1	44599	11	909	1.7	1.6	1.81	1.32017e-62	1.04082e-58	Delirium	Mental
Brain	MB_308.3	44595	15	161	1.55	1.34	1.8	4.37217e-09	3.44702e-05	Hallucinations	Mental
Brain	MB_308.4	44604	6	116	1.75	1.48	2.07	8.04333e-11	6.34136e-07	Neurocognitive disorder*	Mental
Brain	MB_309	44603	7	355	1.59	1.44	1.75	5.13545e-20	4.04879e-16	Signs and symptoms involving emotional state	Mental
Brain	MB_309.7	44607	3	146	1.76	1.51	2.04	1.85898e-13	1.46562e-09	Restlessness and agitation*	Mental
Brain	NS_323	44578	32	287	1.69	1.52	1.88	3.31706e-22	2.61517e-18	Systemic atrophies primarily affecting the central nervous system	Neurological
Brain	NS_323.3	44588	22	259	1.65	1.47	1.84	4.13482e-18	3.25989e-14	Motor neuron disease	Neurological
Brain	NS_324	44507	103	857	1.29	1.2	1.38	1.00524e-13	7.9253e-10	Extrapyramidal and movement disorders	Neurological
Brain	NS_324.1	44562	48	430	1.28	1.16	1.4	2.8418e-07	0.00224048	Parkinsonism	Neurological
Brain	NS_324.11	44563	47	418	1.28	1.17	1.41	2.58487e-07	0.00203791	Parkinson's disease (Primary)	Neurological
Brain	NS_324.3	44558	52	351	1.29	1.17	1.44	1.18959e-06	0.00937871	Abnormal involuntary movements	Neurological
Brain	NS_324.34	44595	15	216	1.24	1.09	1.42	0.00147989	1	Tremor	Neurological
Brain	NS_325	44543	67	1517	1.72	1.64	1.8	2.71216e-110	2.13826e-106	Abnormality of gait and mobility	Neurological
Brain	NS_325.2	44603	7	129	1.59	1.34	1.87	5.06188e-08	0.000399078	Difficulty walking	Neurological
Brain	NS_326	44395	215	198	1.62	1.42	1.85	3.44022e-13	2.71227e-09	Demyelinating diseases of the central nervous system	Neurological
Brain	NS_326.1	44418	192	186	1.62	1.42	1.85	1.89182e-12	1.49151e-08	Multiple sclerosis	Neurological
Brain	NS_328	44581	29	1276	1.84	1.75	1.93	6.72482e-123	5.30184e-119	Dementias and cerebral degeneration	Neurological
Brain	NS_328.1	44597	13	1102	1.88	1.78	1.98	1.02662e-114	8.09391e-111	Dementias	Neurological
Brain	NS_328.11	44606	4	582	1.85	1.71	1.99	1.13347e-57	8.93625e-54	Alzheimer's disease	Neurological
Brain	NS_328.12	44609	1	216	2.04	1.81	2.3	9.18701e-32	7.24304e-28	Vascular dementia	Neurological
Brain	NS_328.3	44595	15	313	1.67	1.51	1.85	3.58342e-22	2.82517e-18	Cerebral degeneration	Neurological
Brain	NS_329	44512	98	1261	1.6	1.52	1.69	9.26848e-68	7.30727e-64	Symptoms and signs involving cognitive functions and awareness	Neurological
Brain	NS_329.1	44582	28	207	1.49	1.31	1.7	2.48379e-09	1.95822e-05	Memory loss	Neurological
Brain	NS_329.8	44556	54	857	1.64	1.54	1.75	3.09408e-52	2.43938e-48	Altered mental status, unspecified	Neurological
Brain	NS_330	44286	324	742	1.56	1.46	1.68	5.26872e-37	4.15385e-33	Epilepsy, recurrent seizures, convulsions	Neurological
Brain	NS_330.1	44355	255	492	1.62	1.49	1.76	5.71804e-30	4.50811e-26	Epilepsy	Neurological
Brain	NS_330.3	44509	101	387	1.68	1.53	1.85	2.59052e-27	2.04237e-23	Convulsions	Neurological
Brain	NS_331	43990	620	1624	1.13	1.08	1.19	4.67476e-07	0.00368558	Headache	Neurological
Brain	NS_331.6	44472	138	605	1.09	1	1.18	0.04043	1	Migraine	Neurological
Brain	NS_333	44322	288	955	1.28	1.2	1.36	1.64782e-14	1.29914e-10	Sleep disorders	Neurological
Brain	NS_333.1	44391	219	823	1.29	1.2	1.38	3.77565e-13	2.97672e-09	Sleep apnea	Neurological
Brain	NS_334	44520	90	322	1.14	1.02	1.27	0.0222634	1	Disorders of facial and cranial nerves	Neurological
Brain	NS_334.2	44567	43	164	1.2	1.03	1.4	0.0202936	1	Facial nerve disorders and weakness	Neurological
Brain	NS_334.21	44579	31	139	1.19	1.01	1.41	0.0404803	1	Bell's palsy	Neurological
Brain	NS_335	44377	233	733	1.1	1.02	1.19	0.00998322	1	Nerve root and plexus disorders	Neurological
Brain	NS_336	43747	863	1190	1.16	1.1	1.23	3.18327e-07	0.00250969	Mononeuropathies	Neurological
Brain	NS_336.4	43887	723	968	1.14	1.07	1.21	7.97733e-05	0.628933	Mononeuritis of upper limb	Neurological
Brain	NS_336.41	43948	662	856	1.11	1.03	1.18	0.00318596	1	Carpal tunnel syndrome	Neurological
Brain	NS_336.5	44504	106	171	1.1	0.95	1.28	0.212817	1	Mononeuritis of lower limb	Neurological
Brain	NS_337	44526	84	530	1.75	1.62	1.89	1.41923e-44	1.11892e-40	Polyneuropathies	Neurological
Brain	NS_341	44491	119	472	1.52	1.39	1.66	3.22071e-21	2.53921e-17	Cerebral palsy and other paralytic syndromes	Neurological
Brain	NS_341.2	44508	102	416	1.54	1.4	1.69	5.44024e-20	4.28908e-16	Hemiplegia and hemiparesis	Neurological
Brain	NS_344	44572	38	151	1.53	1.31	1.78	4.25598e-08	0.000335541	Disorders of the circulation of the cerebrospinal fluid	Neurological
Brain	NS_344.1	44590	20	122	1.6	1.35	1.89	3.85686e-08	0.000304075	Hydrocephalus	Neurological
Brain	NS_346	44599	11	143	1.35	1.15	1.59	0.000238302	1	Brain damage and brain death	Neurological
Brain	NS_347	44583	27	164	1.56	1.35	1.8	2.43529e-09	1.91998e-05	Other disorders of the brain and CNS	Neurological
Brain	NS_348	44533	77	275	1.38	1.23	1.55	4.65621e-08	0.000367095	Other diseases of spinal cord	Neurological
Brain	NS_348.2	44551	59	207	1.4	1.23	1.6	5.53564e-07	0.0043643	Myelopathies	Neurological
Brain	NS_349	44581	29	160	1.28	1.1	1.49	0.00156275	1	Disorder of nervous system	Neurological
Brain	NS_349.1	44586	24	140	1.12	0.95	1.33	0.169744	1	Abnormal findings on diagnostic test of central nervous system	Neurological
Brain	NS_350	44609	1	1586	1.63	1.56	1.71	1.93989e-91	1.52941e-87	Other symptoms involving nervous system	Neurological
Brain	NS_350.5	44610	0	1582	1.63	1.56	1.71	1.12326e-91	8.85578e-88	Repeated falls*	Neurological
Brain	NS_351	44433	177	436	1.19	1.09	1.31	0.000229444	1	Disturbances of skin sensation	Neurological
Brain	NS_351.3	44518	92	250	1.19	1.05	1.34	0.00672216	1	Paresthesia of skin*	Neurological
Brain	NS_354	44374	236	1054	1.17	1.1	1.25	3.05932e-07	0.00241196	Dizziness and giddiness	Neurological
Brain	NS_355	44587	23	217	1.76	1.55	1.99	2.27079e-19	1.79029e-15	Coma and other alteration of consciousness	Neurological
Brain	NS_355.2	44600	10	130	1.74	1.49	2.04	7.6304e-12	6.01581e-08	Alteration of consciousness	Neurological
Brain	NS_356	44529	81	488	1.49	1.37	1.62	9.79969e-20	7.72607e-16	Speech disturbance	Neurological
Brain	NS_356.2	44577	33	230	1.42	1.25	1.61	5.64999e-08	0.000445445	Aphasia and dysphasia	Neurological
Brain	SO_360	44435	175	244	1.2	1.05	1.36	0.00526346	1	Inflammation of eyelids	Sense organs
Brain	SO_360.2	44476	134	103	1.07	0.88	1.31	0.469358	1	Chalazion	Sense organs
Brain	SO_360.4	44586	24	133	1.26	1.06	1.49	0.007965	1	Blepharitis	Sense organs
Brain	SO_361	44462	148	477	1.11	1.01	1.21	0.024653	1	Disorders of eyelid function	Sense organs
Brain	SO_361.1	44585	25	116	1.19	0.99	1.43	0.0598382	1	Entropion and trichiasis of eyelid	Sense organs
Brain	SO_361.3	44540	70	210	1.12	0.98	1.29	0.0923458	1	Ptosis of eyelid	Sense organs
Brain	SO_361.9	44595	15	103	1.02	0.84	1.24	0.831972	1	Ectropion of eyelid	Sense organs
Brain	SO_362	44379	231	269	1.05	0.93	1.18	0.473322	1	Other disorders of the eyelids	Sense organs
Brain	SO_363	44477	133	381	1.1	0.99	1.22	0.0695483	1	Disorders of lacrimal system	Sense organs
Brain	SO_363.7	44539	71	125	0.97	0.81	1.16	0.709665	1	Stenosis and insufficiency of lacrimal passages	Sense organs
Brain	SO_367	44542	68	244	1.53	1.35	1.72	5.19874e-12	4.09868e-08	Inflammation of the eye	Sense organs
Brain	SO_369	44587	23	377	1.12	1.01	1.24	0.0368863	1	Disorders of the cornea	Sense organs
Brain	SO_369.4	44607	3	254	1.05	0.93	1.19	0.430971	1	Corneal degenerations	Sense organs
Brain	SO_370	44596	14	111	1.08	0.89	1.31	0.426705	1	Disorders of iris and ciliary body	Sense organs
Brain	SO_371	43725	885	5591	1.1	1.07	1.13	7.18279e-13	5.66292e-09	Cataract	Sense organs
Brain	SO_371.3	44485	125	1966	1.06	1.01	1.11	0.0113325	1	Nuclear cataract	Sense organs
Brain	SO_374	44266	344	1751	1.29	1.23	1.35	3.41884e-26	2.69541e-22	Disorders of the retina	Sense organs
Brain	SO_374.1	44432	178	347	1.04	0.93	1.15	0.511667	1	Retinal detachments and breaks	Sense organs
Brain	SO_374.11	44554	56	106	1.1	0.91	1.34	0.312316	1	Serous retinal detachment	Sense organs
Brain	SO_374.4	44542	68	396	2.01	1.85	2.2	2.03104e-57	1.60127e-53	Retinopathy	Sense organs
Brain	SO_374.42	44544	66	392	2.02	1.86	2.2	1.34783e-57	1.06263e-53	Diabetic retinopathy	Sense organs
Brain	SO_374.5	44550	60	927	1.16	1.08	1.24	1.16129e-05	0.0915559	Macular degeneration	Sense organs
Brain	SO_374.9	44581	29	166	1.26	1.09	1.47	0.00240945	1	Retinal occlusions	Sense organs
Brain	SO_375	44447	163	1212	1.09	1.03	1.16	0.00218739	1	Abnormal intraocular pressure	Sense organs
Brain	SO_375.1	44475	135	1015	1.09	1.02	1.16	0.00648431	1	Glaucoma	Sense organs
Brain	SO_375.11	44581	29	324	1.05	0.94	1.17	0.429411	1	Open angle glaucoma	Sense organs
Brain	SO_375.12	44581	29	149	1.06	0.9	1.24	0.516652	1	Angle-Closure Glaucoma	Sense organs
Brain	SO_376	44569	41	251	1.03	0.91	1.17	0.61581	1	Disorders of vitreous body	Sense organs
Brain	SO_376.2	44575	35	247	1.04	0.92	1.18	0.539744	1	Vitreous opacities	Sense organs
Brain	SO_377	44567	43	151	1.59	1.37	1.85	1.88639e-09	1.48723e-05	Hemorrhage of the eye	Sense organs
Brain	SO_380	44593	17	118	1.23	1.03	1.47	0.0245052	1	Disorders of optic nerve and visual pathways	Sense organs
Brain	SO_381	44533	77	166	1.15	0.99	1.34	0.0699499	1	Strabismus	Sense organs
Brain	SO_386	44434	176	702	1.29	1.2	1.39	1.62131e-11	1.27824e-07	Visual disturbances	Sense organs
Brain	SO_386.1	44587	23	165	1.21	1.04	1.41	0.0142938	1	Amblyopia	Sense organs
Brain	SO_386.2	44566	44	165	1.21	1.04	1.41	0.0143939	1	Diplopia	Sense organs
Brain	SO_386.4	44592	18	101	1.48	1.23	1.79	4.21474e-05	0.33229	Visual field defects	Sense organs
Brain	SO_387	44535	75	1140	1.03	0.97	1.09	0.312365	1	Disorders of refraction and accommodation	Sense organs
Brain	SO_387.2	44561	49	363	1	0.9	1.12	0.941783	1	Myopia	Sense organs
Brain	SO_387.3	44600	10	678	1.03	0.95	1.12	0.431038	1	Astigmatism	Sense organs
Brain	SO_388	44585	25	272	1.46	1.3	1.64	1.19908e-10	9.45357e-07	Blindness and low vision	Sense organs
Brain	SO_389	44579	31	122	1.29	1.08	1.54	0.00487012	1	Other disorders of eye	Sense organs
Brain	SO_390	44532	78	202	1.18	1.03	1.36	0.0169593	1	Disorders of external ear	Sense organs
Brain	SO_391	44356	254	241	1.23	1.09	1.4	0.00102522	1	Disorders of the middle ear	Sense organs
Brain	SO_391.1	44490	120	126	1.25	1.05	1.49	0.0109981	1	Otitis media	Sense organs
Brain	SO_394	44571	39	299	1.09	0.97	1.22	0.153726	1	Disorders of vestibular function	Sense organs
Brain	SO_394.1	44589	21	109	1.18	0.98	1.42	0.0878794	1	Meniere's disease	Sense organs
Brain	SO_394.2	44596	14	184	1.07	0.92	1.24	0.401389	1	Vertigo	Sense organs
Brain	SO_394.21	44601	9	153	1.04	0.89	1.23	0.606965	1	Paroxysmal vertigo	Sense organs
Brain	SO_395	44563	47	116	1.14	0.95	1.36	0.172759	1	Other diseases of inner ear	Sense organs
Brain	SO_395.1	44568	42	108	1.2	0.99	1.45	0.0606472	1	Labyrinthitis	Sense organs
Brain	SO_396	44478	132	1429	1.22	1.16	1.29	2.55727e-14	2.01615e-10	Hearing impairment	Sense organs
Brain	SO_396.2	44594	16	287	1.08	0.96	1.22	0.178499	1	Sensorineural hearing loss	Sense organs
Brain	SO_396.8	44603	7	115	1.1	0.91	1.32	0.324841	1	Bilateral hearing loss	Sense organs
Brain	SO_397	44588	22	147	1.03	0.87	1.21	0.738898	1	Other hearing abnormality	Sense organs
Brain	SO_397.1	44589	21	147	1.03	0.87	1.21	0.739195	1	Tinnitus	Sense organs
Brain	CV_400	44486	124	1100	1.36	1.28	1.44	3.83606e-25	3.02435e-21	Rheumatic fever and chronic rheumatic heart diseases	Cardiovascular
Brain	CV_400.2	44486	124	1098	1.36	1.28	1.44	4.84209e-25	3.8175e-21	Rheumatic heart disease	Cardiovascular
Brain	CV_401	40660	3950	11189	1.15	1.13	1.17	5.79509e-47	4.56885e-43	Hypertension	Cardiovascular
Brain	CV_401.1	40797	3813	11217	1.15	1.13	1.17	7.41211e-47	5.84371e-43	Essential hypertension	Cardiovascular
Brain	CV_402	44525	85	230	1.21	1.07	1.38	0.00351009	1	Elevated blood pressure reading without diagnosis of hypertension	Cardiovascular
Brain	CV_403	43417	1193	2012	1.19	1.14	1.24	4.83564e-15	3.81241e-11	Angina pectoris	Cardiovascular
Brain	CV_404	42928	1682	3581	1.26	1.22	1.3	1.8029e-43	1.42141e-39	Ischemic heart disease	Cardiovascular
Brain	CV_404.1	43967	643	1908	1.37	1.31	1.43	1.57628e-44	1.24274e-40	Myocardial infarction [Heart attack]	Cardiovascular
Brain	CV_404.11	44143	467	1207	1.29	1.22	1.37	2.86155e-19	2.25605e-15	Acute myocardial infarction	Cardiovascular
Brain	CV_404.2	43407	1203	2595	1.22	1.17	1.27	1.49104e-23	1.17553e-19	Coronary atherosclerosis [Atherosclerotic heart disease]	Cardiovascular
Brain	CV_406	44439	171	612	1.68	1.56	1.8	6.32828e-43	4.98922e-39	Pulmonary heart disease	Cardiovascular
Brain	CV_406.1	44449	161	557	1.68	1.56	1.81	9.28575e-40	7.32088e-36	Pulmonary hypertension	Cardiovascular
Brain	CV_406.11	44449	161	318	1.87	1.69	2.06	1.4953e-36	1.17889e-32	Primary pulmonary hypertension	Cardiovascular
Brain	CV_410	44552	58	181	1.49	1.29	1.71	2.66301e-08	0.000209952	Inflammation of the heart [Carditis]	Cardiovascular
Brain	CV_410.2	44580	30	118	1.31	1.09	1.56	0.00331185	1	Endocarditis	Cardiovascular
Brain	CV_411	44545	65	298	1.21	1.08	1.35	0.00106852	1	Other diseases of pericardium	Cardiovascular
Brain	CV_411.2	44578	32	244	1.2	1.06	1.36	0.00471685	1	Pericardial effusion (noninflammatory)*	Cardiovascular
Brain	CV_413	44255	355	2107	1.35	1.3	1.41	5.85239e-45	4.61403e-41	Heart valve disorders	Cardiovascular
Brain	CV_413.1	44383	227	1360	1.35	1.28	1.42	7.35716e-29	5.80039e-25	Mitral valve disorders	Cardiovascular
Brain	CV_413.11	44468	142	683	1.35	1.25	1.45	1.54637e-15	1.21916e-11	Mitral valve insufficiency	Cardiovascular
Brain	CV_413.12	44562	48	100	1.1	0.9	1.34	0.349438	1	Mitral valve prolapse*	Cardiovascular
Brain	CV_413.2	44476	134	1073	1.33	1.25	1.41	3.74939e-21	2.95602e-17	Aortic valve disorders	Cardiovascular
Brain	CV_413.21	44535	75	539	1.4	1.29	1.52	9.12091e-16	7.19092e-12	Aortic stenosis	Cardiovascular
Brain	CV_413.22	44568	42	306	1.24	1.11	1.39	0.000183381	1	Aortic insufficiency	Cardiovascular
Brain	CV_413.3	44551	59	885	1.37	1.28	1.46	2.78505e-21	2.19573e-17	Tricuspid valve disorders	Cardiovascular
Brain	CV_413.32	44588	22	247	1.5	1.33	1.69	3.43522e-11	2.70833e-07	Tricuspid value insufficiency*	Cardiovascular
Brain	CV_413.6	44515	95	367	1.34	1.21	1.48	1.49323e-08	0.000117726	Heart valve replaced	Cardiovascular
Brain	CV_414	44494	116	373	1.52	1.38	1.68	1.77059e-17	1.39593e-13	Cardiomyopathy	Cardiovascular
Brain	CV_414.2	44540	70	137	1.36	1.15	1.6	0.000245839	1	Dilated cardiomyopathy*	Cardiovascular
Brain	CV_416	43515	1095	4734	1.26	1.22	1.29	2.45457e-54	1.93519e-50	Cardiac arrhythmia and conduction disorders	Cardiovascular
Brain	CV_416.1	44408	202	569	1.35	1.24	1.46	5.34806e-13	4.21641e-09	Paroxysmal tachycardia	Cardiovascular
Brain	CV_416.11	44465	145	401	1.32	1.2	1.46	1.195e-08	9.42134e-05	Supraventricular tachycardia	Cardiovascular
Brain	CV_416.12	44550	60	205	1.45	1.27	1.65	3.85071e-08	0.00030359	Ventricular tachycardia	Cardiovascular
Brain	CV_416.2	43856	754	3216	1.25	1.21	1.3	2.02352e-36	1.59534e-32	Atrial fibrillation and flutter	Cardiovascular
Brain	CV_416.21	44610	0	902	1.19	1.11	1.27	4.18547e-07	0.00329983	Atrial fibrillation	Cardiovascular
Brain	CV_416.211	44610	0	732	1.19	1.11	1.28	3.58306e-06	0.0282488	Paroxysmal atrial fibrillation*	Cardiovascular
Brain	CV_416.212	44610	0	161	1.2	1.02	1.4	0.025346	1	Persistent atrial fibrillation*	Cardiovascular
Brain	CV_416.4	44419	191	1717	1.3	1.24	1.37	4.84082e-28	3.8165e-24	Heart block	Cardiovascular
Brain	CV_416.41	44536	74	719	1.27	1.18	1.36	2.80798e-10	2.21381e-06	Atrioventricular block	Cardiovascular
Brain	CV_416.411	44581	29	396	1.28	1.16	1.41	1.10974e-06	0.00874918	Atrioventricular block, first degree	Cardiovascular
Brain	CV_416.412	44594	16	138	1.23	1.04	1.46	0.0138079	1	Atrioventricular block, second degree	Cardiovascular
Brain	CV_416.413	44577	33	216	1.35	1.18	1.54	7.49571e-06	0.0590962	Atrioventricular block, complete	Cardiovascular
Brain	CV_416.42	44533	77	615	1.35	1.25	1.46	3.50105e-14	2.76023e-10	Left bundle branch block	Cardiovascular
Brain	CV_416.43	44561	49	585	1.37	1.27	1.49	5.85892e-15	4.61918e-11	Right bundle branch block	Cardiovascular
Brain	CV_416.5	44586	24	287	1.33	1.19	1.49	8.96336e-07	0.00706671	Premature depolarization [Premature beats]	Cardiovascular
Brain	CV_416.52	44597	13	182	1.4	1.22	1.62	3.02672e-06	0.0238626	Ventricular premature depolarization*	Cardiovascular
Brain	CV_416.7	44591	19	122	1.35	1.13	1.61	0.000808892	1	Sinoatrial node dysfunction	Cardiovascular
Brain	CV_416.71	44591	19	122	1.35	1.13	1.61	0.000808892	1	Sick sinus syndrome*	Cardiovascular
Brain	CV_417	44227	383	1875	1.25	1.19	1.31	3.6966e-22	2.9144e-18	Abnormalities of heart beat	Cardiovascular
Brain	CV_417.1	44386	224	625	1.11	1.03	1.21	0.0070424	1	Palpitations	Cardiovascular
Brain	CV_417.2	44550	60	649	1.46	1.36	1.58	7.81199e-24	6.15898e-20	Tachycardia	Cardiovascular
Brain	CV_417.3	44509	101	711	1.24	1.15	1.33	1.70578e-08	0.000134483	Bradycardia	Cardiovascular
Brain	CV_418	44571	39	224	1.36	1.2	1.55	2.30996e-06	0.0182117	Abnormal results of cardiovascular function studies	Cardiovascular
Brain	CV_418.2	44599	11	107	1.45	1.21	1.74	7.88639e-05	0.621763	Abnormal findings on diagnostic imaging of heart and coronary circulation	Cardiovascular
Brain	CV_419	44498	112	745	1.42	1.32	1.52	1.65198e-22	1.30242e-18	Presence of cardiac device	Cardiovascular
Brain	CV_420	44574	36	320	1.73	1.57	1.92	9.67869e-27	7.63068e-23	Cardiac arrest	Cardiovascular
Brain	CV_423	44559	51	283	1.16	1.03	1.31	0.0130158	1	Abnormal cardiac sounds	Cardiovascular
Brain	CV_423.1	44559	51	282	1.17	1.04	1.31	0.0108622	1	Cardiac murmurs	Cardiovascular
Brain	CV_424	44252	358	1846	1.52	1.45	1.58	2.38911e-76	1.88358e-72	Heart failure	Cardiovascular
Brain	CV_424.1	44383	227	953	1.5	1.41	1.6	6.36955e-39	5.02175e-35	Left heart failure	Cardiovascular
Brain	CV_425	44491	119	1057	1.41	1.32	1.49	1.62906e-29	1.28435e-25	Cardiomegaly	Cardiovascular
Brain	CV_426	44557	53	954	1.33	1.25	1.42	4.83305e-19	3.81038e-15	Complications and ill-defined descriptions of heart disease	Cardiovascular
Brain	CV_430	44517	93	374	1.45	1.32	1.6	7.48552e-14	5.90159e-10	Nontraumatic Intracranial hemorrhage	Cardiovascular
Brain	CV_430.1	44556	54	106	1.62	1.35	1.94	1.28237e-07	0.00101102	Nontraumatic subarachnoid hemorrhage	Cardiovascular
Brain	CV_430.2	44572	38	193	1.5	1.31	1.71	6.79238e-09	5.35511e-05	Nontraumatic intracerebral hemorrhage	Cardiovascular
Brain	CV_431	44219	391	1466	1.41	1.34	1.48	2.30493e-40	1.81721e-36	Stroke and transient cerebral ischemic attacks	Cardiovascular
Brain	CV_431.1	44321	289	1244	1.45	1.37	1.53	6.14528e-41	4.84494e-37	Stroke	Cardiovascular
Brain	CV_431.11	44484	126	885	1.44	1.35	1.54	4.64774e-29	3.66428e-25	Cerebral infarction [Ischemic stroke]	Cardiovascular
Brain	CV_431.12	44524	86	273	1.53	1.37	1.71	2.35721e-13	1.85842e-09	Hemorrhagic stroke	Cardiovascular
Brain	CV_431.2	44501	109	289	1.31	1.16	1.46	4.59609e-06	0.0362356	Transient cerebral ischemic attack [TIA]	Cardiovascular
Brain	CV_433	44489	121	1331	1.53	1.46	1.62	5.24319e-58	4.13373e-54	Other cerebrovascular disease	Cardiovascular
Brain	CV_433.1	44591	19	248	1.36	1.21	1.54	7.7882e-07	0.00614022	Occlusion and stenosis of cerebral arteries	Cardiovascular
Brain	CV_433.2	44564	46	264	1.45	1.29	1.63	4.65299e-10	3.66842e-06	Occlusion and stenosis of precerebral arteries	Cardiovascular
Brain	CV_433.21	44567	43	240	1.51	1.34	1.71	2.82479e-11	2.22706e-07	Carotid artery stenosis	Cardiovascular
Brain	CV_436	43451	1159	2541	1.21	1.16	1.26	2.1973e-21	1.73235e-17	Atherosclerosis [ASCVD]	Cardiovascular
Brain	CV_438	44493	117	594	1.31	1.21	1.42	1.60036e-11	1.26172e-07	Aneurysm or ectasia	Cardiovascular
Brain	CV_438.1	44564	46	413	1.35	1.22	1.48	7.57049e-10	5.96857e-06	Aortic aneurysm and ectasia	Cardiovascular
Brain	CV_438.11	44580	30	277	1.42	1.27	1.6	1.30041e-09	1.02524e-05	Abdominal aortic aneurysm	Cardiovascular
Brain	CV_438.12	44605	5	111	1.17	0.97	1.42	0.0935336	1	Thoracic aneurysm	Cardiovascular
Brain	CV_439	44604	6	2149	1.03	0.99	1.08	0.192252	1	Hemorrhoids	Cardiovascular
Brain	CV_440	44134	476	1650	1.29	1.23	1.36	5.96458e-26	4.70248e-22	Embolism and thrombosis	Cardiovascular
Brain	CV_440.1	44340	270	707	1.29	1.2	1.39	5.89423e-12	4.64701e-08	Venous thromboembolism	Cardiovascular
Brain	CV_440.13	44363	247	598	1.29	1.19	1.39	5.07089e-10	3.99789e-06	Phlebitis and thrombophlebitis	Cardiovascular
Brain	CV_440.2	44547	63	320	1.5	1.35	1.66	5.95316e-14	4.69347e-10	Arterial embolism and thrombosis	Cardiovascular
Brain	CV_440.3	44418	192	799	1.21	1.13	1.3	5.808e-08	0.000457903	Pulmonary embolism	Cardiovascular
Brain	CV_443	44549	61	196	1.68	1.48	1.91	5.39432e-15	4.25288e-11	Other disorders of arteries and arterioles	Cardiovascular
Brain	CV_443.1	44567	43	134	1.68	1.44	1.97	7.67959e-11	6.05459e-07	Stricture of artery [Arterial stenosis]	Cardiovascular
Brain	CV_444	43732	878	892	1.23	1.16	1.32	2.74734e-10	2.166e-06	Venous insufficiency	Cardiovascular
Brain	CV_444.1	43739	871	841	1.22	1.14	1.31	5.93041e-09	4.67553e-05	Varicose veins	Cardiovascular
Brain	CV_444.11	43782	828	708	1.19	1.1	1.28	5.28198e-06	0.0416431	Varicose veins of lower extremities	Cardiovascular
Brain	CV_444.13	44587	23	102	1.61	1.34	1.93	2.85925e-07	0.00225423	Esophageal varices	Cardiovascular
Brain	CV_446	44471	139	1941	1.49	1.43	1.56	1.43574e-73	1.13194e-69	Hypotension	Cardiovascular
Brain	CV_446.2	44587	23	716	1.57	1.46	1.69	1.96492e-36	1.54914e-32	Orthostatic hypotension	Cardiovascular
Brain	CV_447	44573	37	308	1.35	1.21	1.51	6.72008e-08	0.000529811	Nonspecific low blood-pressure reading	Cardiovascular
Brain	CV_448	44387	223	912	1.54	1.45	1.64	9.81332e-42	7.73682e-38	Peripheral vascular disease	Cardiovascular
Brain	CV_448.1	44531	79	360	1.23	1.11	1.37	7.29523e-05	0.575156	Raynaud's syndrome	Cardiovascular
Brain	CV_448.9	44469	141	586	1.76	1.63	1.9	4.91059e-49	3.87151e-45	Peripheral vascular disease NOS [includes PAD]	Cardiovascular
Brain	RE_460	43920	690	2503	1.49	1.43	1.55	1.74223e-93	1.37358e-89	Respiratory infection	Respiratory
Brain	RE_460.1	44424	186	354	1.26	1.14	1.4	9.08409e-06	0.071619	Acute upper respiratory infection	Respiratory
Brain	RE_460.2	44101	509	2237	1.54	1.48	1.6	5.91634e-99	4.66444e-95	Acute lower respiratory infection	Respiratory
Brain	RE_462	44433	177	275	1.09	0.96	1.23	0.173893	1	Sinusitis	Respiratory
Brain	RE_462.2	44440	170	263	1.08	0.96	1.22	0.203043	1	Chronic sinusitis	Respiratory
Brain	RE_463	44500	110	593	0.93	0.85	1.01	0.0756583	1	Rhinitis and nasal congestion	Respiratory
Brain	RE_463.1	44555	55	119	0.85	0.71	1.03	0.0922034	1	Chronic rhinitis	Respiratory
Brain	RE_463.2	44577	33	413	0.96	0.87	1.06	0.433448	1	Allergic rhinitis	Respiratory
Brain	RE_463.21	44577	33	413	0.96	0.87	1.06	0.433448	1	Seasonal allergic rhinitis	Respiratory
Brain	RE_465	44549	61	143	1.22	1.04	1.44	0.0169242	1	Pharyngitis	Respiratory
Brain	RE_465.1	44558	52	124	1.26	1.06	1.5	0.00841208	1	Acute Pharyngitis	Respiratory
Brain	RE_466	44466	144	124	1.2	1.01	1.43	0.0373342	1	Tonsillitis and adenoiditis	Respiratory
Brain	RE_468	44214	396	3150	1.5	1.45	1.56	1.19225e-122	9.39969e-119	Pneumonia	Respiratory
Brain	RE_468.1	44608	2	413	1.3	1.18	1.44	7.81479e-08	0.000616118	Viral pneumonia	Respiratory
Brain	RE_468.2	44558	52	217	1.64	1.45	1.86	4.73305e-15	3.73154e-11	Bacterial pneumonia	Respiratory
Brain	RE_468.9	44412	198	1898	1.5	1.44	1.57	8.06292e-75	6.35681e-71	Lobar pneumonia*	Respiratory
Brain	RE_469	44557	53	180	1.24	1.07	1.43	0.00376173	1	Bronchitis	Respiratory
Brain	RE_471	43909	701	493	1.01	0.92	1.1	0.89337	1	Other disorders of nose and nasal sinuses	Respiratory
Brain	RE_471.2	44292	318	193	1.03	0.9	1.19	0.643084	1	Deviated nasal septum	Respiratory
Brain	RE_471.5	44397	213	192	0.92	0.8	1.07	0.268317	1	Nasal polyps	Respiratory
Brain	RE_472	44503	107	191	0.95	0.82	1.09	0.458316	1	Diseases of vocal cords and larynx, not elsewhere classified	Respiratory
Brain	RE_474	44217	393	2221	1.45	1.39	1.51	3.51946e-72	2.77474e-68	Chronic obstructive pulmonary disease [COPD]	Respiratory
Brain	RE_474.1	44541	69	543	1.6	1.48	1.73	7.98143e-31	6.29256e-27	Emphysema	Respiratory
Brain	RE_475	43162	1448	3068	1.06	1.02	1.1	0.00225997	1	Asthma	Respiratory
Brain	RE_476	44542	68	595	1.37	1.27	1.49	3.31372e-15	2.61253e-11	Bronchiectasis	Respiratory
Brain	RE_477	44603	7	115	1.68	1.42	1.98	1.89818e-09	1.49652e-05	Inhalation lung injury	Respiratory
Brain	RE_478	44594	16	398	1.93	1.77	2.11	1.95968e-48	1.54501e-44	Aspiration pneumonia	Respiratory
Brain	RE_479	44487	123	1341	1.48	1.41	1.56	3.16282e-50	2.49357e-46	Pulmonary insufficiency and acute respiratory distress syndrome	Respiratory
Brain	RE_479.3	44549	61	425	1.9	1.75	2.07	1.14664e-50	9.04013e-47	Respiratory failure	Respiratory
Brain	RE_479.6	44547	63	949	1.29	1.21	1.37	3.05312e-15	2.40708e-11	Pulmonary collapse [Atelectasis]	Respiratory
Brain	RE_480	44574	36	117	1.57	1.32	1.87	2.48093e-07	0.00195597	Pulmonary edema	Respiratory
Brain	RE_481	44473	137	586	1.53	1.42	1.65	2.36018e-27	1.86077e-23	Interstitial pulmonary diseases	Respiratory
Brain	RE_483	44421	189	1669	1.41	1.35	1.48	5.76457e-47	4.54479e-43	Pleural effusion	Respiratory
Brain	RE_484	44557	53	215	1.31	1.14	1.49	7.81151e-05	0.615859	Pneumothorax and air leak	Respiratory
Brain	RE_486	44516	94	648	1.3	1.2	1.4	2.94682e-11	2.32328e-07	Other respiratory disorders	Respiratory
Brain	RE_487	44350	260	673	1.29	1.2	1.39	1.09468e-11	8.63046e-08	Hemorrhage from respiratory passages	Respiratory
Brain	RE_487.1	44477	133	406	1.26	1.14	1.39	2.733e-06	0.0215469	Epistaxis	Respiratory
Brain	RE_487.3	44480	130	282	1.37	1.22	1.53	6.31155e-08	0.000497602	Hemoptysis	Respiratory
Brain	RE_488	44034	576	1782	1.35	1.29	1.42	1.37703e-38	1.08565e-34	Abnormalities of breathing	Respiratory
Brain	RE_488.1	44300	310	1473	1.35	1.28	1.42	2.07222e-31	1.63374e-27	Dyspnea [Shortness of breath]	Respiratory
Brain	RE_491	44556	54	348	1.31	1.18	1.45	3.89551e-07	0.00307122	Pleurisy	Respiratory
Brain	RE_494	44526	84	124	0.93	0.78	1.11	0.418713	1	Voice disturbance	Respiratory
Brain	RE_494.1	44531	79	112	0.95	0.78	1.14	0.559802	1	Dysphonia	Respiratory
Brain	RE_495	44489	121	642	1.29	1.2	1.4	4.14578e-11	3.26853e-07	Abnormal findings on diagnostic imaging of lung	Respiratory
Brain	RE_499	44431	179	801	1.29	1.2	1.38	5.99923e-13	4.7298e-09	Other symptoms and disorders of the respiratory system	Respiratory
Brain	RE_499.1	44465	145	691	1.28	1.19	1.38	8.26115e-11	6.51309e-07	Cough	Respiratory
Brain	GI_500	44443	167	104	0.89	0.73	1.08	0.244186	1	Disorders of tooth develoment	Gastrointestinal
Brain	GI_500.4	44451	159	100	0.88	0.72	1.08	0.213039	1	Disturbances in tooth eruption	Gastrointestinal
Brain	GI_502	44246	364	587	1.31	1.21	1.42	1.92366e-11	1.51662e-07	Diseases of teeth and supporting structures	Gastrointestinal
Brain	GI_502.1	44402	208	404	1.33	1.21	1.46	6.87039e-09	5.41661e-05	Diseases of hard tissues of teeth	Gastrointestinal
Brain	GI_502.11	44417	193	389	1.33	1.21	1.47	7.8078e-09	6.15567e-05	Dental caries	Gastrointestinal
Brain	GI_502.3	44511	99	140	1.28	1.09	1.51	0.00252384	1	Diseases of pulp and periapical tissues	Gastrointestinal
Brain	GI_502.32	44522	88	123	1.3	1.09	1.54	0.00318236	1	Periapical abscess	Gastrointestinal
Brain	GI_504	44492	118	190	1.15	1	1.33	0.0550809	1	Periodontal diseases	Gastrointestinal
Brain	GI_504.3	44522	88	102	1.12	0.92	1.36	0.266615	1	Periodontitis	Gastrointestinal
Brain	GI_506	44546	64	119	1.23	1.03	1.47	0.0206621	1	Diseases of salivary glands	Gastrointestinal
Brain	GI_507	44456	154	401	1.18	1.07	1.3	0.00112298	1	Lesions of mouth	Gastrointestinal
Brain	GI_507.1	44584	26	100	1.2	0.99	1.46	0.0666713	1	Stomatitis	Gastrointestinal
Brain	GI_509	44543	67	187	1.2	1.04	1.38	0.0143393	1	Diseases of tongue	Gastrointestinal
Brain	GI_510	43267	1343	2631	1.09	1.05	1.14	7.94055e-06	0.0626033	Diseases of esophagus	Gastrointestinal
Brain	GI_510.2	43364	1246	1975	1.09	1.04	1.14	0.000270887	1	Esophagitis	Gastrointestinal
Brain	GI_510.5	44590	20	103	1.29	1.07	1.57	0.00799782	1	Dyskinesia of esophagus	Gastrointestinal
Brain	GI_510.8	44610	0	750	1.07	1	1.15	0.0565279	1	Barrett's esophagus	Gastrointestinal
Brain	GI_511	43392	1218	4290	1.06	1.03	1.09	0.000188933	1	Gastro-esophageal reflux disease [GERD]	Gastrointestinal
Brain	GI_512	44314	296	1475	1.26	1.2	1.33	1.40922e-19	1.11103e-15	Aphagia and dysphagia	Gastrointestinal
Brain	GI_513	43814	796	1281	1.23	1.16	1.3	2.10952e-13	1.66315e-09	Peptic ulcer	Gastrointestinal
Brain	GI_513.1	44244	366	470	1.17	1.07	1.29	0.000467073	1	Esophageal ulcer	Gastrointestinal
Brain	GI_513.2	44356	254	618	1.23	1.13	1.33	3.48618e-07	0.00274851	Gastric ulcer	Gastrointestinal
Brain	GI_513.3	44392	218	337	1.35	1.21	1.5	2.03579e-08	0.000160502	Duodenal ulcer	Gastrointestinal
Brain	GI_514	44322	288	1215	1.26	1.19	1.33	8.77672e-16	6.91956e-12	Gastrointestinal obstruction	Gastrointestinal
Brain	GI_514.1	44508	102	319	1.18	1.06	1.32	0.00347568	1	Esophageal obstruction (Stricture and stenosis of esophagus)	Gastrointestinal
Brain	GI_514.2	44437	173	794	1.29	1.2	1.38	5.46374e-13	4.30761e-09	Intestinal obstruction	Gastrointestinal
Brain	GI_514.3	44596	14	167	1.39	1.2	1.62	1.15313e-05	0.0909127	Ileus	Gastrointestinal
Brain	GI_515	44491	119	328	1.02	0.91	1.14	0.765183	1	Heartburn	Gastrointestinal
Brain	GI_516	44420	190	555	1.24	1.14	1.35	3.68209e-07	0.00290296	Other diseases of stomach and duodenum	Gastrointestinal
Brain	GI_517	44575	35	307	1.36	1.22	1.52	2.96987e-08	0.000234145	Vascular disorders of intestine	Gastrointestinal
Brain	GI_517.4	44589	21	148	1.26	1.08	1.48	0.00413319	1	Gastrointestinal angiodysplasia	Gastrointestinal
Brain	GI_518	44580	30	220	0.89	0.78	1.03	0.108789	1	Appendicitis	Gastrointestinal
Brain	GI_520	41798	2812	5554	1.07	1.04	1.09	2.65809e-06	0.0209563	Hernia	Gastrointestinal
Brain	GI_520.1	43200	1410	2248	1.06	1.02	1.11	0.00583061	1	Hernia of the abdominal wall	Gastrointestinal
Brain	GI_520.11	43565	1045	1545	1.01	0.96	1.06	0.776344	1	Inguinal hernia	Gastrointestinal
Brain	GI_520.13	44396	214	466	1.15	1.05	1.26	0.00265644	1	Umbilical hernia	Gastrointestinal
Brain	GI_520.14	44448	162	341	1.21	1.09	1.35	0.000352622	1	Ventral hernia	Gastrointestinal
Brain	GI_520.2	43118	1492	3803	1.07	1.04	1.11	1.65194e-05	0.130239	Diaphragmatic hernia	Gastrointestinal
Brain	GI_522	41773	2837	5018	1.13	1.1	1.16	6.23553e-18	4.9161e-14	Gastrointestinal inflammation	Gastrointestinal
Brain	GI_522.1	44260	350	402	1.14	1.04	1.26	0.00772639	1	Inflammatory bowel disease	Gastrointestinal
Brain	GI_522.11	44468	142	156	1.42	1.22	1.65	6.5657e-06	0.051764	Crohn's disease	Gastrointestinal
Brain	GI_522.12	44379	231	261	1.12	0.99	1.27	0.0659501	1	Ulcerative colitis	Gastrointestinal
Brain	GI_522.7	44570	40	196	1.26	1.1	1.45	0.000989213	1	Ulceration of the lower GI tract	Gastrointestinal
Brain	GI_522.8	44111	499	873	1.25	1.17	1.33	6.31386e-11	4.97785e-07	Duodenitis	Gastrointestinal
Brain	GI_522.9	43211	1399	3506	1.1	1.06	1.14	3.32319e-08	0.000262	Gastritis	Gastrointestinal
Brain	GI_522.91	44543	67	149	1.25	1.06	1.46	0.00626301	1	Acute gastritis	Gastrointestinal
Brain	GI_523	43563	1047	5456	1.06	1.03	1.08	8.36512e-05	0.659506	Diverticular disease [Bowel diverticulosis]	Gastrointestinal
Brain	GI_523.1	44602	8	106	1.2	0.99	1.45	0.065248	1	Diverticula of small intestine	Gastrointestinal
Brain	GI_523.2	43822	788	4991	1.04	1.01	1.07	0.00553541	1	Diverticula of colon	Gastrointestinal
Brain	GI_523.4	44580	30	127	1.32	1.11	1.56	0.00177956	1	Diverticulitis	Gastrointestinal
Brain	GI_524	44574	36	108	1.26	1.04	1.52	0.0160056	1	Functional intestinal disorder	Gastrointestinal
Brain	GI_525	44492	118	246	1.32	1.17	1.5	7.0695e-06	0.055736	Intestinal malabsorption	Gastrointestinal
Brain	GI_525.1	44511	99	207	1.36	1.19	1.55	6.37257e-06	0.0502413	Celiac disease	Gastrointestinal
Brain	GI_526	44324	286	2407	1.28	1.23	1.33	4.56891e-33	3.60213e-29	Intestinal infection	Gastrointestinal
Brain	GI_526.1	44412	198	338	1.38	1.24	1.53	1.32622e-09	1.04559e-05	Bacterial enteritis	Gastrointestinal
Brain	GI_526.12	44567	43	146	1.66	1.42	1.93	8.91813e-11	7.03106e-07	Intestinal infection due to C. difficile	Gastrointestinal
Brain	GI_526.2	44566	44	171	1.39	1.2	1.61	1.04679e-05	0.0825292	Viral enteritis	Gastrointestinal
Brain	GI_527	41813	2797	3820	1.09	1.05	1.12	4.31042e-07	0.00339834	Abdominal pain	Gastrointestinal
Brain	GI_527.3	43855	755	942	1.01	0.95	1.08	0.696635	1	Functional dyspepsia	Gastrointestinal
Brain	GI_528	43982	628	2031	1.22	1.17	1.27	1.03327e-18	8.14633e-15	Nausea and vomiting	Gastrointestinal
Brain	GI_528.1	44011	599	2030	1.22	1.17	1.27	7.38368e-19	5.82129e-15	Nausea	Gastrointestinal
Brain	GI_528.2	43982	628	2031	1.22	1.17	1.27	1.03327e-18	8.14633e-15	Vomiting	Gastrointestinal
Brain	GI_529	43433	1177	4664	1.2	1.17	1.24	3.37121e-35	2.65786e-31	Symptoms involving digestive system	Gastrointestinal
Brain	GI_529.2	44536	74	312	1.13	1.01	1.26	0.0314273	1	Flatulence, eructation, and gas pain	Gastrointestinal
Brain	GI_529.5	44164	446	2797	1.29	1.24	1.34	3.13911e-41	2.47487e-37	Constipation	Gastrointestinal
Brain	GI_529.7	44538	72	500	1.54	1.42	1.68	3.79301e-24	2.99041e-20	Fecal incontinence and encopresis	Gastrointestinal
Brain	GI_530	44076	534	748	1.1	1.03	1.18	0.00859631	1	Disease of anus and rectum	Gastrointestinal
Brain	GI_530.1	44436	174	168	1.01	0.86	1.18	0.90881	1	Anal fissure	Gastrointestinal
Brain	GI_530.2	44481	129	109	1.33	1.1	1.6	0.00249145	1	Anorectal abscess	Gastrointestinal
Brain	GI_530.3	44558	52	118	1.1	0.91	1.32	0.31952	1	Rectal prolapse	Gastrointestinal
Brain	GI_532	44297	313	920	1.18	1.11	1.26	3.84555e-07	0.00303184	Other disorders of the intestines	Gastrointestinal
Brain	GI_532.1	44493	117	128	1.18	0.99	1.4	0.0684003	1	Intestinal fistula	Gastrointestinal
Brain	GI_532.2	44561	49	226	1.37	1.2	1.55	1.69828e-06	0.0133893	Intestinal perforation	Gastrointestinal
Brain	GI_532.4	44588	22	139	1.25	1.06	1.47	0.00923421	1	Volvulus	Gastrointestinal
Brain	GI_535	44444	166	810	1.1	1.03	1.18	0.00527226	1	Intestinal or peritoneal adhesions	Gastrointestinal
Brain	GI_537	44573	37	296	1.26	1.13	1.41	5.84416e-05	0.460754	Abnormality of the peritoneum	Gastrointestinal
Brain	GI_537.1	44578	32	246	1.24	1.1	1.41	0.00062149	1	Peritonitis	Gastrointestinal
Brain	GI_540	44545	65	160	1.45	1.25	1.68	1.04479e-06	0.00823711	Hepatitis	Gastrointestinal
Brain	GI_540.1	44570	40	101	1.33	1.1	1.61	0.00304578	1	Chronic hepatitis	Gastrointestinal
Brain	GI_542	44483	127	968	1.38	1.3	1.47	7.30969e-25	5.76296e-21	Chronic liver disease	Gastrointestinal
Brain	GI_542.1	44575	35	238	1.66	1.48	1.87	3.93324e-17	3.10097e-13	Fibrosis and cirrhosis of liver	Gastrointestinal
Brain	GI_542.11	44583	27	215	1.81	1.6	2.04	6.39353e-22	5.04066e-18	Cirrhosis of liver	Gastrointestinal
Brain	GI_542.2	44555	55	644	1.28	1.18	1.38	5.37341e-10	4.2364e-06	Fatty liver disease (FLD)	Gastrointestinal
Brain	GI_542.3	44599	11	131	2.13	1.84	2.46	2.43337e-24	1.91847e-20	Hepatic failure	Gastrointestinal
Brain	GI_542.4	44590	20	132	1.74	1.49	2.03	3.66313e-12	2.88801e-08	Portal hypertension	Gastrointestinal
Brain	GI_542.7	44586	24	209	1.63	1.43	1.85	5.37921e-14	4.24097e-10	Chronic nonalcoholic liver disease	Gastrointestinal
Brain	GI_545	44453	157	881	1.36	1.27	1.45	2.28089e-20	1.79825e-16	Nonspecific abnormal results of function study of liver	Gastrointestinal
Brain	GI_546	44504	106	678	1.28	1.19	1.38	1.45741e-10	1.14902e-06	Other disorders of liver	Gastrointestinal
Brain	GI_550	43642	968	1962	1.12	1.07	1.17	1.46208e-06	0.011527	Disorders of the gallbladder	Gastrointestinal
Brain	GI_550.1	43758	852	1721	1.12	1.07	1.18	2.1381e-06	0.0168568	Gallstones [Cholelithiasis]	Gastrointestinal
Brain	GI_550.2	44442	168	341	1.14	1.03	1.27	0.0151408	1	Cholecystitis	Gastrointestinal
Brain	GI_550.21	44566	44	133	1.21	1.02	1.43	0.0312587	1	Acute cholecystitis	Gastrointestinal
Brain	GI_550.22	44525	85	122	0.91	0.76	1.1	0.329764	1	Chronic cholecystitis	Gastrointestinal
Brain	GI_552	44520	90	504	1.12	1.03	1.23	0.0101579	1	Other diseases of biliary tract	Gastrointestinal
Brain	GI_552.1	44589	21	212	1.21	1.05	1.38	0.00657481	1	Cholangitis	Gastrointestinal
Brain	GI_552.2	44584	26	170	1.01	0.87	1.18	0.901404	1	Obstruction of bile duct	Gastrointestinal
Brain	GI_554	44474	136	542	1.24	1.14	1.35	4.60294e-07	0.00362896	Diseases of the pancreas	Gastrointestinal
Brain	GI_554.1	44483	127	357	1.22	1.1	1.35	0.000225325	1	Pancreatitis	Gastrointestinal
Brain	GI_554.11	44498	112	319	1.16	1.03	1.29	0.0101945	1	Acute pancreatitis	Gastrointestinal
Brain	GI_555	44576	34	371	1.49	1.35	1.65	8.2915e-16	6.53702e-12	Ascites	Gastrointestinal
Brain	GI_556	44496	114	762	1.14	1.06	1.23	0.000269197	1	Other digestive system symptoms and diseases	Gastrointestinal
Brain	GI_556.3	44538	72	144	1.32	1.12	1.55	0.000676367	1	Abdominal or pelvic swelling, mass, or lump	Gastrointestinal
Brain	GI_556.8	44582	28	584	1.08	1	1.18	0.0555405	1	Nonspecific abnormal findings in stool contents	Gastrointestinal
Brain	GI_557	43290	1320	2629	1.16	1.12	1.21	7.55355e-15	5.95522e-11	Gastrointestinal hemorrhage	Gastrointestinal
Brain	GI_557.1	44496	114	314	1.37	1.23	1.53	8.56007e-09	6.74876e-05	Hematemesis	Gastrointestinal
Brain	GI_557.2	44470	140	419	1.27	1.15	1.39	1.05001e-06	0.00827827	Blood in stool	Gastrointestinal
Brain	GI_557.8	43594	1016	865	1.05	0.98	1.12	0.18994	1	Hemorrhage of rectum and anus	Gastrointestinal
Brain	GI_558	44503	107	470	1.19	1.08	1.3	0.000229017	1	Abnormal findings on diagnostic imaging of the digestive tract	Gastrointestinal
Brain	DE_660	43942	668	1667	1.42	1.35	1.49	1.44562e-48	1.13973e-44	Infection of the skin	Dermatological
Brain	DE_660.1	44595	15	107	1.74	1.46	2.07	4.9048e-10	3.86694e-06	Fungal infection of the skin	Dermatological
Brain	DE_660.6	44022	588	1430	1.44	1.37	1.51	2.50342e-45	1.97369e-41	Cellulitis and abscess	Dermatological
Brain	DE_664	44457	153	540	1.29	1.19	1.4	2.55714e-09	2.01605e-05	Papulosquamous disorders	Dermatological
Brain	DE_664.4	44491	119	443	1.35	1.23	1.48	1.79166e-10	1.41254e-06	Psoriasis	Dermatological
Brain	DE_664.42	44581	29	140	1.39	1.18	1.63	5.94158e-05	0.468434	Psoriatic arthropathy	Dermatological
Brain	DE_667	44575	35	152	1.48	1.27	1.72	6.51881e-07	0.00513943	Erythematous conditions	Dermatological
Brain	DE_668	44480	130	714	1.35	1.26	1.46	2.19626e-16	1.73153e-12	Dermatitis [eczema]	Dermatological
Brain	DE_668.3	44597	13	113	1.64	1.38	1.96	3.12367e-08	0.00024627	Contact dermatitis	Dermatological
Brain	DE_670	44451	159	458	0.99	0.9	1.08	0.789941	1	Seborrheic keratosis	Dermatological
Brain	DE_672	44520	90	527	1.08	0.99	1.18	0.0902162	1	Skin changes due to solar radiation	Dermatological
Brain	DE_672.2	44522	88	517	1.07	0.98	1.16	0.152656	1	Skin changes due to chronic exposure to nonionizing radiation	Dermatological
Brain	DE_672.21	44535	75	491	1.08	0.98	1.18	0.112452	1	Actinic keratosis	Dermatological
Brain	DE_674	44565	45	123	0.95	0.8	1.14	0.61079	1	Disorders of pigmentation	Dermatological
Brain	DE_676	44399	211	291	1.1	0.98	1.24	0.106275	1	Hypertrophic conditions of skin	Dermatological
Brain	DE_676.2	44477	133	217	1.05	0.92	1.2	0.503325	1	Scar conditions and fibrosis of skin	Dermatological
Brain	DE_678	44262	348	798	1.12	1.04	1.2	0.001723	1	Other skin and subcutaneous disorders	Dermatological
Brain	DE_679	44443	167	606	1.27	1.17	1.37	4.49618e-09	3.54479e-05	Skin symptoms	Dermatological
Brain	DE_679.1	44525	85	381	1.31	1.19	1.45	6.14309e-08	0.000484322	Rash and other nonspecific skin eruption	Dermatological
Brain	DE_679.4	44555	55	119	1.14	0.95	1.36	0.15982	1	Pruritus	Dermatological
Brain	DE_680	44557	53	183	1.01	0.87	1.17	0.88945	1	Epidermal thickening	Dermatological
Brain	DE_681	44482	128	268	1.18	1.05	1.33	0.00685683	1	Localized swelling, mass and lump of skin and subcutaneous tissue	Dermatological
Brain	DE_682	43928	682	590	0.99	0.91	1.07	0.731259	1	Other follicular disorders	Dermatological
Brain	DE_682.1	44079	531	454	0.97	0.89	1.07	0.57371	1	Cutaneous cyst	Dermatological
Brain	DE_682.11	44446	164	167	0.96	0.82	1.12	0.618391	1	Sebaceous cyst [Epidermal cyst]	Dermatological
Brain	DE_682.12	44230	380	300	0.99	0.88	1.11	0.884962	1	Pilar and trichodermal cyst	Dermatological
Brain	DE_685	44568	42	122	1.19	1	1.43	0.0510842	1	Disorders of sweat glands	Dermatological
Brain	DE_685.8	44569	41	119	1.18	0.98	1.41	0.0753758	1	Hyperhidrosis	Dermatological
Brain	DE_686	44530	80	961	1.95	1.84	2.06	1.11637e-113	8.80142e-110	Chronic ulcer of skin	Dermatological
Brain	DE_686.1	44595	15	654	1.97	1.84	2.11	1.34407e-81	1.05967e-77	Pressure ulcer	Dermatological
Brain	DE_686.2	44544	66	411	2.04	1.88	2.22	4.911e-61	3.87184e-57	Non-pressure chronic ulcer	Dermatological
Brain	DE_688	44499	111	182	1.38	1.2	1.59	6.85433e-06	0.0540395	Granulomatous disorder of the skin	Dermatological
Brain	MS_700	44290	320	417	1.45	1.32	1.59	2.57706e-15	2.03176e-11	Diffuse diseases of connective tissue	Muscloskeletal
Brain	MS_700.1	44351	259	256	1.46	1.3	1.64	3.08403e-10	2.43145e-06	Lupus	Muscloskeletal
Brain	MS_700.11	44367	243	251	1.46	1.3	1.65	3.1278e-10	2.46595e-06	Systemic lupus erythematosus [SLE]	Muscloskeletal
Brain	MS_700.12	44577	33	118	1.74	1.47	2.05	7.31045e-11	5.76356e-07	Cutaneous lupus erythematosus	Muscloskeletal
Brain	MS_700.2	44564	46	167	1.51	1.3	1.74	3.02916e-08	0.000238819	Sicca syndrome [Sjogren syndrome]	Muscloskeletal
Brain	MS_703	44568	42	803	1.3	1.22	1.4	3.75616e-14	2.96136e-10	Chrystal arthropathies	Muscloskeletal
Brain	MS_703.1	44571	39	793	1.3	1.22	1.4	6.72999e-14	5.30592e-10	Gout	Muscloskeletal
Brain	MS_704	44543	67	222	1.27	1.11	1.45	0.000354788	1	Systemic vasculitis	Muscloskeletal
Brain	MS_704.5	44591	19	123	1.12	0.93	1.34	0.228523	1	Giant cell arteritis	Muscloskeletal
Brain	MS_705	44453	157	1064	1.25	1.18	1.33	4.15574e-13	3.27639e-09	Rheumatoid arthritis and other inflammatory polyarthropathies	Muscloskeletal
Brain	MS_705.1	44504	106	660	1.37	1.27	1.48	2.13089e-16	1.68e-12	Rheumatoid arthritis	Muscloskeletal
Brain	MS_705.3	44583	27	409	1.08	0.98	1.19	0.121662	1	Polymyalgia rheumatica	Muscloskeletal
Brain	MS_706	44583	27	186	1.25	1.09	1.45	0.00191307	1	Inflammatory spondylopathies	Muscloskeletal
Brain	MS_707	44439	171	1869	1.13	1.08	1.19	8.27506e-08	0.000652405	Other arthropathies	Muscloskeletal
Brain	MS_708	42990	1620	6432	1.12	1.09	1.14	3.84952e-18	3.03496e-14	Osteoarthritis	Muscloskeletal
Brain	MS_708.1	44491	119	1120	1.14	1.08	1.21	1.21962e-05	0.0961549	Osteoarthritis of more than one site	Muscloskeletal
Brain	MS_709	44002	608	864	1.02	0.95	1.09	0.555317	1	Acquired deformities of fingers and toes	Muscloskeletal
Brain	MS_709.2	44019	591	845	1.03	0.96	1.1	0.470696	1	Acquired deformities of toe	Muscloskeletal
Brain	MS_709.21	44201	409	583	0.98	0.9	1.07	0.664702	1	Hallux valgus (Bunion)	Muscloskeletal
Brain	MS_709.22	44517	93	128	0.99	0.83	1.18	0.892654	1	Hallux rigidus	Muscloskeletal
Brain	MS_709.24	44505	105	242	1.15	1.01	1.3	0.0343036	1	Hammer toe	Muscloskeletal
Brain	MS_710	44568	42	115	1.45	1.21	1.73	4.24373e-05	0.334575	Acquired deformities of limbs	Muscloskeletal
Brain	MS_711	44368	242	156	1.01	0.86	1.18	0.914327	1	Disorder of patella	Muscloskeletal
Brain	MS_712	44533	77	134	1.03	0.87	1.23	0.703776	1	Joint derangements and related disorders	Muscloskeletal
Brain	MS_713	44413	197	146	1.14	0.97	1.34	0.11559	1	Symptoms related to joints	Muscloskeletal
Brain	MS_713.3	44451	159	110	1.17	0.97	1.41	0.0945318	1	Pain in joint	Muscloskeletal
Brain	MS_714	44579	31	238	1.38	1.22	1.57	3.72858e-07	0.00293961	Deforming dorsopathies	Muscloskeletal
Brain	MS_714.3	44600	10	159	1.42	1.22	1.66	6.39028e-06	0.050381	Scoliosis	Muscloskeletal
Brain	MS_715	44451	159	741	1.12	1.04	1.21	0.00202392	1	Other non-inflammatory spondylopathy	Muscloskeletal
Brain	MS_715.1	44488	122	554	1.15	1.05	1.25	0.00156799	1	Spondylosis	Muscloskeletal
Brain	MS_715.4	44571	39	216	1.09	0.95	1.25	0.21111	1	Spinal stenosis	Muscloskeletal
Brain	MS_716	44115	495	1383	1.15	1.09	1.21	5.59904e-07	0.00441428	Intervertebral disc disorder	Muscloskeletal
Brain	MS_716.3	44358	252	882	1.15	1.08	1.23	2.89731e-05	0.228424	Spinal disc displacement (herniation)	Muscloskeletal
Brain	MS_717	44585	25	122	1.05	0.88	1.26	0.59873	1	Other and unspecified dorsopathies	Muscloskeletal
Brain	MS_718	44137	473	1676	1.15	1.09	1.21	1.76749e-08	0.000139349	Back pain	Muscloskeletal
Brain	MS_718.2	44551	59	186	1.26	1.09	1.45	0.00178136	1	Cervicalgia	Muscloskeletal
Brain	MS_718.4	44358	252	644	1.18	1.09	1.27	3.84804e-05	0.30338	Low back pain	Muscloskeletal
Brain	MS_718.5	44542	68	340	1.02	0.91	1.14	0.73855	1	Sciatica	Muscloskeletal
Brain	MS_719	44565	45	181	1.43	1.24	1.65	6.84542e-07	0.00539693	Disorders of muscle	Muscloskeletal
Brain	MS_721	44219	391	982	1.1	1.04	1.17	0.00238697	1	Synoviopathy and bursopathy	Muscloskeletal
Brain	MS_721.1	44483	127	337	1.13	1.02	1.26	0.0245057	1	Synovitis and tenosynovitis	Muscloskeletal
Brain	MS_721.11	44523	87	253	1.19	1.05	1.34	0.00603941	1	Trigger finger	Muscloskeletal
Brain	MS_721.2	44441	169	239	1	0.88	1.14	0.972267	1	Ganglion cyst	Muscloskeletal
Brain	MS_721.5	44543	67	334	1.11	1	1.24	0.056945	1	Bursitis	Muscloskeletal
Brain	MS_722	44516	94	424	0.97	0.88	1.06	0.484898	1	Fasciopathy	Muscloskeletal
Brain	MS_722.4	44521	89	370	0.94	0.84	1.04	0.213803	1	Palmar fascial fibromatosis [Dupuytren]	Muscloskeletal
Brain	MS_723	44155	455	1049	1.06	1	1.13	0.0450431	1	Enthesopathy/Enthesitis/Tendinopathy	Muscloskeletal
Brain	MS_723.1	44531	79	190	1.03	0.89	1.19	0.652771	1	Adhesive capsulitis of shoulder	Muscloskeletal
Brain	MS_723.2	44479	131	536	1.11	1.02	1.21	0.0130709	1	Rotator cuff tear or rupture	Muscloskeletal
Brain	MS_723.6	44398	212	525	0.96	0.88	1.05	0.393549	1	Impingement syndrome of shoulder*	Muscloskeletal
Brain	MS_724	44369	241	706	1.18	1.1	1.27	1.22566e-05	0.0966308	Other symptoms and disorders of the soft tissue	Muscloskeletal
Brain	MS_724.1	44600	10	384	1.21	1.09	1.34	0.000184314	1	Myalgia	Muscloskeletal
Brain	MS_726	44524	86	1536	1.31	1.24	1.38	5.92483e-26	4.67114e-22	Osteoporosis and low bone density	Muscloskeletal
Brain	MS_726.1	44528	82	1531	1.31	1.24	1.38	7.96123e-26	6.27663e-22	Osteoporosis	Muscloskeletal
Brain	MS_727	44559	51	513	1.27	1.16	1.38	8.69359e-08	0.000685403	Other disorders of bone	Muscloskeletal
Brain	MS_728	44551	59	113	1.36	1.13	1.62	0.00091253	1	Chondropathies	Muscloskeletal
Brain	MS_740	44526	84	151	1.26	1.07	1.47	0.00461406	1	Dislocation	Muscloskeletal
Brain	MS_741	44551	59	108	1.05	0.87	1.28	0.590904	1	Sprains and strains	Muscloskeletal
Brain	MS_745	44179	431	328	1.28	1.15	1.42	6.58324e-06	0.0519023	Fractures	Muscloskeletal
Brain	SS_800	42409	2201	3223	1.13	1.09	1.17	1.87653e-12	1.47945e-08	Chest pain	Symptoms
Brain	SS_800.2	44498	112	766	1.18	1.1	1.26	7.69912e-06	0.0606999	Precordial pain	Symptoms
Brain	SS_805	44390	220	822	1.29	1.2	1.38	2.76215e-13	2.17768e-09	Fever	Symptoms
Brain	SS_807	44449	161	1009	1.37	1.29	1.46	3.3031e-24	2.60416e-20	Malaise and fatigue	Symptoms
Brain	SS_808	44150	460	1669	1.29	1.23	1.36	3.69771e-26	2.91527e-22	Syncope and collapse	Symptoms
Brain	SS_809	44413	197	390	1.25	1.13	1.38	8.31794e-06	0.0655787	Pain	Symptoms
Brain	SS_809.2	44581	29	203	1.32	1.15	1.51	5.97283e-05	0.470898	Chronic pain	Symptoms
Brain	SS_809.3	44477	133	136	1.18	1	1.4	0.0533088	1	Pain in limb	Symptoms
Brain	SS_810	44607	3	154	1.54	1.32	1.79	2.1651e-08	0.000170697	Shock	Symptoms
Brain	SS_812	44507	103	975	1.54	1.45	1.64	2.90796e-45	2.29263e-41	Edema	Symptoms
Brain	SS_814	44568	42	140	1.35	1.14	1.58	0.000320385	1	Jaundice	Symptoms
Brain	SS_815	44597	13	222	1.58	1.39	1.79	1.17704e-12	9.27978e-09	Symptoms and signs concerning food and fluid intake	Symptoms
Brain	SS_819	42791	1819	2093	1.37	1.32	1.43	1.27865e-48	1.00809e-44	General symptoms and other findings	Symptoms
Brain	SS_829	44369	241	1525	1.27	1.21	1.34	1.22415e-21	9.65119e-18	Abnormal findings on examination of blood	Symptoms
Brain	SS_840	43251	1359	5903	1.13	1.1	1.16	1.33259e-19	1.05061e-15	Allergy	Symptoms
Brain	SS_840.6	43400	1210	5000	1.15	1.12	1.18	7.10888e-22	5.60464e-18	Drug and medical agent allergy	Symptoms
Brain	SS_840.61	43659	951	3069	1.13	1.09	1.17	4.06616e-11	3.20576e-07	Allergy to other anti-infective agents	Symptoms
Brain	SS_840.611	43804	806	2426	1.11	1.07	1.16	1.91372e-07	0.00150878	Penicillin allergy	Symptoms
Brain	SS_840.612	44463	147	998	1.2	1.13	1.28	5.21915e-09	4.11478e-05	Allergy to antibiotic agent (excluding penicillin)	Symptoms
Brain	SS_840.613	44555	55	147	1.13	0.96	1.33	0.136952	1	Allergy to sulfonamides	Symptoms
Brain	SS_840.63	44581	29	555	1.17	1.08	1.27	0.000213298	1	Allergy to narcotic agent	Symptoms
Brain	SS_840.64	44455	155	1044	1.21	1.14	1.29	4.0179e-10	3.16771e-06	Allergy to analgesic agent	Symptoms
Brain	SS_840.8	44544	66	527	0.96	0.88	1.04	0.317471	1	Allergies related to other diseases/symptoms	Symptoms
Brain	SS_844	44596	14	239	2.16	1.94	2.4	3.05156e-44	2.40585e-40	Wheelchair dependence	Symptoms
Brain	SS_847	44546	64	141	1.65	1.42	1.93	1.47171e-10	1.16029e-06	Transplated organ	Symptoms
Artery	ID_002	44400	210	564	1.43	1.32	1.54	2.19644e-18	1.73168e-14	Staphylococcus	Infections
Artery	ID_002.1	44456	154	391	1.46	1.33	1.61	2.92739e-15	2.30796e-11	Staphylococcus aureus	Infections
Artery	ID_003	44514	96	879	1.26	1.18	1.34	4.88428e-12	3.85077e-08	Escherichia coli	Infections
Artery	ID_004	44481	129	384	1.36	1.23	1.5	4.7219e-10	3.72275e-06	Streptococcus	Infections
Artery	ID_008	44610	0	314	1.09	0.97	1.22	0.139252	1	Helicobacter [H. pylori]	Infections
Artery	ID_009	44573	37	258	1.42	1.27	1.6	2.86025e-09	2.25502e-05	Pseudomonas	Infections
Artery	ID_011	44597	13	182	1.4	1.22	1.61	2.15995e-06	0.017029	Klebsiella	Infections
Artery	ID_015	44567	43	149	1.41	1.21	1.64	1.53486e-05	0.121009	Clostridium	Infections
Artery	ID_015.2	44567	43	146	1.43	1.22	1.67	7.01233e-06	0.0552852	Clostridium difficile	Infections
Artery	ID_052	44546	64	200	1.22	1.06	1.39	0.00497719	1	Herpesvirus	Infections
Artery	ID_052.3	44576	34	119	1.15	0.96	1.37	0.129146	1	Varicella zoster virus	Infections
Artery	ID_052.32	44582	28	115	1.15	0.96	1.38	0.120156	1	Herpes zoster	Infections
Artery	ID_056	44508	102	109	1.02	0.85	1.24	0.811695	1	Human papillomavirus	Infections
Artery	ID_059	44610	0	821	1.13	1.05	1.21	0.000671055	1	Coronavirus	Infections
Artery	ID_059.1	44610	0	811	1.13	1.06	1.21	0.000478546	1	Sars-CoV-2*	Infections
Artery	ID_061	44600	10	199	1.28	1.12	1.47	0.000392724	1	Influenza virus	Infections
Artery	ID_070	44540	70	723	1.2	1.12	1.29	5.31069e-07	0.00418695	Candidiasis	Infections
Artery	ID_089	43111	1499	4588	1.21	1.18	1.25	9.27939e-38	7.31587e-34	Infections	Infections
Artery	ID_089.1	43585	1025	2924	1.27	1.23	1.32	1.63619e-39	1.28997e-35	Bacterial infections	Infections
Artery	ID_089.2	44167	443	1763	1.18	1.13	1.24	2.12912e-12	1.6786e-08	Viral infections	Infections
Artery	ID_089.3	44518	92	852	1.18	1.1	1.26	1.26404e-06	0.00996571	Fungal infections	Infections
Artery	ID_091	44577	33	193	1.4	1.22	1.61	1.13785e-06	0.00897082	Gangrene	Infections
Artery	ID_092	44462	148	1657	1.26	1.2	1.32	6.01732e-21	4.74406e-17	Bacteremia, Sepsis, and SIRS	Infections
Artery	ID_092.2	44465	145	1627	1.26	1.2	1.32	1.35912e-20	1.07153e-16	Sepsis	Infections
Artery	ID_097	44610	0	409	1.37	1.25	1.51	7.56681e-11	5.96567e-07	Drug resistant microorganisms	Infections
Artery	ID_097.2	44610	0	171	1.41	1.22	1.64	3.3388e-06	0.0263231	Resistance to penicillins	Infections
Artery	ID_097.3	44610	0	155	1.32	1.13	1.55	0.000383761	1	Resistance to beta lactam antibiotics	Infections
Artery	CA_100	44533	77	182	1.11	0.96	1.28	0.171183	1	Malignant neoplasm of the head and neck	Neoplasms
Artery	CA_101	44250	360	1550	1.08	1.03	1.14	0.00204751	1	Malignant neoplasm of the digestive organs	Neoplasms
Artery	CA_101.1	44590	20	179	1.29	1.12	1.49	0.000439297	1	Malignant neoplasm of the esophagus	Neoplasms
Artery	CA_101.2	44586	24	147	1.01	0.85	1.18	0.944066	1	Malignant neoplasm of stomach	Neoplasms
Artery	CA_101.4	44387	223	781	0.97	0.91	1.05	0.46132	1	Malignant neoplasm of the lower GI tract	Neoplasms
Artery	CA_101.41	44391	219	762	0.97	0.9	1.04	0.377168	1	Colorectal cancer	Neoplasms
Artery	CA_101.411	44484	126	537	0.96	0.88	1.05	0.346579	1	Malignant neoplasm of colon	Neoplasms
Artery	CA_101.6	44604	6	105	1.6	1.34	1.91	2.33109e-07	0.00183783	Malignant neoplasm of the liver and intrahepatic bile ducts	Neoplasms
Artery	CA_101.8	44602	8	162	1.09	0.93	1.27	0.29484	1	Malignant neoplasm of the pancreas	Neoplasms
Artery	CA_102	44541	69	678	1.15	1.07	1.24	0.000157344	1	Malignant neoplasm of the thoracic and respiratory organs	Neoplasms
Artery	CA_102.1	44570	40	576	1.11	1.03	1.21	0.0105351	1	Malignant neoplasm of the of bronchus and lung	Neoplasms
Artery	CA_103	43989	621	2292	1.12	1.07	1.16	1.20148e-07	0.000947246	Malignant neoplasm of the skin	Neoplasms
Artery	CA_103.1	44488	122	417	1.16	1.06	1.28	0.00171932	1	Melanomas of skin	Neoplasms
Artery	CA_103.3	44574	36	171	1.21	1.05	1.4	0.0108664	1	Carcinoma in situ of skin	Neoplasms
Artery	CA_104	44555	55	143	1.04	0.88	1.22	0.658106	1	Malignant sarcoma-related cancers	Neoplasms
Artery	CA_105	43841	769	1250	0.91	0.86	0.96	0.000762153	1	Malignant neoplasm of the breast	Neoplasms
Artery	CA_108	44424	186	671	1.01	0.94	1.09	0.755167	1	Malignant neoplasm of the urinary tract	Neoplasms
Artery	CA_108.4	44564	46	196	0.99	0.85	1.14	0.83504	1	Malignant neoplasm of the kidney	Neoplasms
Artery	CA_108.41	44571	39	178	0.98	0.84	1.14	0.780457	1	Malignant neoplasm of kidney, except pelvis	Neoplasms
Artery	CA_108.5	44515	95	386	1	0.91	1.11	0.937097	1	Malignant neoplasm of the bladder	Neoplasms
Artery	CA_109	44578	32	151	0.86	0.73	1.01	0.067676	1	Malignant neoplasm of the eye, brain and other parts of central nervous system	Neoplasms
Artery	CA_109.3	44591	19	118	0.83	0.69	0.99	0.0436726	1	Malignant neoplasm of brain	Neoplasms
Artery	CA_112	43945	665	3400	1.08	1.04	1.11	2.4649e-05	0.194333	Malignant neoplasm of other and ill-defined sites	Neoplasms
Artery	CA_116	44354	256	2053	1.06	1.02	1.11	0.00782333	1	Secondary malignant neoplasm	Neoplasms
Artery	CA_120	44375	235	774	1.1	1.02	1.18	0.00877424	1	Hemo onc - by cell of origin	Neoplasms
Artery	CA_120.1	44531	79	354	1.11	1	1.23	0.0505631	1	Myeloid	Neoplasms
Artery	CA_120.2	44502	108	367	1.09	0.99	1.21	0.0844728	1	Lymphoid	Neoplasms
Artery	CA_120.21	44519	91	324	1.14	1.02	1.27	0.0216877	1	Mature B-cell	Neoplasms
Artery	CA_121	44565	45	199	1.1	0.96	1.26	0.180956	1	Leukemia	Neoplasms
Artery	CA_122	44502	108	308	1.12	1	1.25	0.0417014	1	Lymphoma	Neoplasms
Artery	CA_122.2	44518	92	276	1.21	1.08	1.36	0.00118984	1	Non-Hodgkin lymphoma	Neoplasms
Artery	CA_122.22	44594	16	119	1.3	1.09	1.55	0.00329514	1	Diffuse large B-cell lymphoma*	Neoplasms
Artery	CA_123	44589	21	132	1.21	1.02	1.43	0.0263839	1	Multiple myeloma and malignant plasma cell neoplasms	Neoplasms
Artery	CA_123.1	44593	17	126	1.19	1	1.41	0.0504971	1	Multiple myeloma	Neoplasms
Artery	CA_124	44552	58	188	1	0.86	1.15	0.988158	1	Myeloproliferative disorder	Neoplasms
Artery	CA_130	42329	2281	6998	1.03	1.01	1.06	0.00477922	1	Cancer (solid tumor, excluding BCC)	Neoplasms
Artery	CA_132	44476	134	519	1.06	0.97	1.15	0.215226	1	Sequelae of cancer	Neoplasms
Artery	CA_135	44309	301	321	0.98	0.87	1.09	0.674924	1	Benign neoplasm of the head and neck	Neoplasms
Artery	CA_135.5	44388	222	205	1	0.87	1.15	0.961985	1	Benign neoplasm of the paranasal sinus and nasal cavity	Neoplasms
Artery	CA_136	43379	1231	5131	1.02	0.99	1.05	0.145947	1	Benign neoplasm of the digestive organs	Neoplasms
Artery	CA_136.2	44432	178	1140	1.05	0.99	1.12	0.0859488	1	Benign neoplasm of stomach	Neoplasms
Artery	CA_136.4	43559	1051	4305	1.01	0.98	1.04	0.626394	1	Benign neoplasm of colon, rectum, anus and anal canal	Neoplasms
Artery	CA_136.41	43866	744	3677	1.01	0.97	1.04	0.694675	1	Benign neoplasm of the colon	Neoplasms
Artery	CA_136.42	44141	469	1643	0.98	0.93	1.03	0.453687	1	Benign neoplasm of rectum and anus	Neoplasms
Artery	CA_138	43961	649	697	1.07	1	1.16	0.0640572	1	Benign neoplasm of the skin	Neoplasms
Artery	CA_138.2	44271	339	351	0.98	0.88	1.09	0.731088	1	Melanocytic nevi*	Neoplasms
Artery	CA_139	43902	708	819	0.93	0.87	1	0.0539077	1	Benign sarcoma-related cancers	Neoplasms
Artery	CA_139.5	44094	516	513	0.95	0.87	1.04	0.255023	1	Lipoma	Neoplasms
Artery	CA_139.53	44184	426	281	0.9	0.79	1.01	0.0735909	1	Lipoma of skin subcutaneous tissue	Neoplasms
Artery	CA_139.6	44515	95	202	0.94	0.81	1.08	0.353892	1	Hemangioma and lymphangioma	Neoplasms
Artery	CA_139.61	44516	94	197	0.93	0.81	1.08	0.33835	1	Hemangioma	Neoplasms
Artery	CA_148	44553	57	180	0.92	0.79	1.06	0.254136	1	Benign neoplasm of the eye, brain and other parts of central nervous system	Neoplasms
Artery	CA_148.2	44582	28	101	0.89	0.73	1.08	0.240249	1	Benign neoplasm of meninges (Meningioma)	Neoplasms
Artery	CA_149	44548	62	147	0.98	0.84	1.16	0.852905	1	Benign neoplasm of the endocrine glands	Neoplasms
Artery	BI_160	44235	375	2148	1.22	1.17	1.28	6.19849e-21	4.88689e-17	Deficiency anemias	Blood/Immune
Artery	BI_160.1	44277	333	1971	1.23	1.17	1.28	8.37631e-20	6.60389e-16	Iron deficiency anemia	Blood/Immune
Artery	BI_160.2	44563	47	258	1.22	1.08	1.38	0.00113079	1	Megaloblastic anemia	Blood/Immune
Artery	BI_160.21	44580	30	142	1.17	1	1.38	0.0574781	1	Vitamin B12 deficiency anemia due to intrinsic factor deficiency [Pernicious anemia]	Blood/Immune
Artery	BI_162	44596	14	148	1.49	1.28	1.73	2.93232e-07	0.00231184	Aplastic anemia	Blood/Immune
Artery	BI_164	43606	1004	3951	1.21	1.17	1.25	3.88324e-32	3.06154e-28	Anemia	Blood/Immune
Artery	BI_164.1	44277	333	1970	1.23	1.17	1.28	6.91781e-20	5.454e-16	Microcytic anemia	Blood/Immune
Artery	BI_164.2	44563	47	273	1.24	1.1	1.39	0.000351833	1	Macrocytic anemia	Blood/Immune
Artery	BI_164.6	44474	136	160	1.53	1.32	1.77	1.30373e-08	0.000102786	Anemia secondary to chronic diseases and conditions	Blood/Immune
Artery	BI_168	44512	98	252	1.19	1.05	1.35	0.00520169	1	Coagulation defects, purpura and other hemorrhagic conditions	Blood/Immune
Artery	BI_168.2	44610	0	124	1.19	1	1.42	0.0504552	1	Hyper-coagulability	Blood/Immune
Artery	BI_169	44541	69	435	1.5	1.37	1.64	7.16007e-19	5.645e-15	Platelet defects	Blood/Immune
Artery	BI_169.1	44541	69	434	1.5	1.37	1.64	5.26606e-19	4.15176e-15	Thrombocytopenia	Blood/Immune
Artery	BI_170	44488	122	589	1.15	1.06	1.25	0.000558403	1	Decreased white blood cell count	Blood/Immune
Artery	BI_170.1	44488	122	589	1.15	1.06	1.25	0.000558403	1	Neutropenia	Blood/Immune
Artery	BI_172	44588	22	142	1.03	0.87	1.22	0.730187	1	Other disorders of white blood cells	Blood/Immune
Artery	BI_174	44570	40	217	1.25	1.1	1.43	0.000820648	1	Diseases of spleen	Blood/Immune
Artery	BI_174.2	44586	24	103	1.18	0.97	1.43	0.0908012	1	Splenomegaly	Blood/Immune
Artery	BI_177	44437	173	701	1.19	1.1	1.28	4.21254e-06	0.0332117	Abnormality of the lymph nodes	Blood/Immune
Artery	BI_177.2	44475	135	484	1.19	1.09	1.3	8.73051e-05	0.688314	Enlargement of lymph nodes [Lymphadenopathy]	Blood/Immune
Artery	BI_177.4	44599	11	167	1.27	1.09	1.47	0.00182743	1	Lymphedema	Blood/Immune
Artery	BI_180	44583	27	182	1.33	1.15	1.53	8.60525e-05	0.678438	Other disorders involving the immune mechanism	Blood/Immune
Artery	BI_180.3	44599	11	145	1.3	1.11	1.52	0.00137012	1	Paraproteinemias	Blood/Immune
Artery	BI_180.31	44605	5	132	1.35	1.14	1.59	0.000470482	1	Monoclonal gammopathy	Blood/Immune
Artery	BI_181	43224	1386	2455	1.12	1.08	1.17	1.04434e-08	8.23359e-05	Autoimmune disease	Blood/Immune
Artery	EM_200	43664	946	2668	1.09	1.05	1.13	2.00545e-05	0.15811	Disorders of thyroid gland	Endocrine/Metab
Artery	EM_200.1	43889	721	2359	1.11	1.06	1.15	9.07371e-07	0.00715372	Hypothyroidism	Endocrine/Metab
Artery	EM_200.11	44555	55	242	1.16	1.03	1.32	0.0167759	1	Secondary hypothyroidism	Endocrine/Metab
Artery	EM_200.12	43927	683	2257	1.1	1.06	1.15	4.66361e-06	0.0367679	Hypothyroidism (not specified as secondary)	Endocrine/Metab
Artery	EM_200.2	44438	172	321	0.95	0.85	1.06	0.371214	1	Goiter	Endocrine/Metab
Artery	EM_200.22	44575	35	103	0.89	0.73	1.08	0.229672	1	Uninodular goiter [single thyroid nodule]	Endocrine/Metab
Artery	EM_200.3	44508	102	327	1.23	1.1	1.37	0.000151514	1	Thyrotoxicosis [hyperthyroidism]	Endocrine/Metab
Artery	EM_202	43502	1108	3288	0.93	0.89	0.96	1.54948e-05	0.122161	Diabetes mellitus	Endocrine/Metab
Artery	EM_202.1	44403	207	273	1.27	1.13	1.42	6.67248e-05	0.526059	Type 1 diabetes	Endocrine/Metab
Artery	EM_202.2	43691	919	3221	0.93	0.9	0.97	0.000129712	1	Type 2 diabetes	Endocrine/Metab
Artery	EM_202.4	44478	132	513	1.19	1.09	1.3	7.05581e-05	0.55628	Other specified diabetes*	Endocrine/Metab
Artery	EM_204	44547	63	708	1.3	1.21	1.4	8.36433e-13	6.59444e-09	Abnormal glucose	Endocrine/Metab
Artery	EM_204.3	44588	22	358	1.52	1.38	1.68	5.57453e-17	4.39496e-13	Hypoglycemia	Endocrine/Metab
Artery	EM_208	44575	35	226	1.1	0.97	1.26	0.144434	1	Disorders of parathyroid gland	Endocrine/Metab
Artery	EM_208.2	44585	25	204	1.1	0.95	1.26	0.194722	1	Hyperparathyroidism	Endocrine/Metab
Artery	EM_209	44572	38	140	1.16	0.98	1.37	0.0764722	1	Disorders of the pituitary gland and its hypothalamic control	Endocrine/Metab
Artery	EM_211	44579	31	143	1.38	1.18	1.62	7.97064e-05	0.628405	Disorders of adrenal glands	Endocrine/Metab
Artery	EM_230	44347	263	1673	1.18	1.12	1.24	1.51446e-11	1.194e-07	Malnutrition and underweight	Endocrine/Metab
Artery	EM_230.2	44376	234	1489	1.17	1.12	1.24	4.56262e-10	3.59717e-06	Abnormal weight loss and underweight	Endocrine/Metab
Artery	EM_230.21	44376	234	1473	1.17	1.11	1.23	1.08354e-09	8.54263e-06	Abnormal weight loss	Endocrine/Metab
Artery	EM_230.3	44573	37	257	1.16	1.02	1.3	0.0200133	1	Anorexia	Endocrine/Metab
Artery	EM_232	44536	74	1137	1.15	1.09	1.22	1.56715e-06	0.0123554	Vitamin deficiencies	Endocrine/Metab
Artery	EM_232.2	44542	68	584	1.16	1.07	1.26	0.000268616	1	Vitamin B group deficiency	Endocrine/Metab
Artery	EM_232.27	44572	38	175	1.13	0.98	1.31	0.0962503	1	Vitamin B12 deficiency	Endocrine/Metab
Artery	EM_232.4	44607	3	621	1.13	1.05	1.22	0.00215767	1	Vitamin D deficiency	Endocrine/Metab
Artery	EM_236	44297	313	3290	1.02	0.99	1.06	0.178675	1	Overweight and obesity	Endocrine/Metab
Artery	EM_236.1	44304	306	3292	1.02	0.99	1.06	0.188817	1	Obesity	Endocrine/Metab
Artery	EM_239	42955	1655	5996	1.05	1.02	1.07	0.000402856	1	Hyperlipidemia	Endocrine/Metab
Artery	EM_239.1	43065	1545	5576	1.05	1.02	1.08	0.000424527	1	Hypercholesterolemia	Endocrine/Metab
Artery	EM_239.11	43074	1536	5567	1.05	1.02	1.08	0.000447867	1	Pure hypercholesterolemia	Endocrine/Metab
Artery	EM_244	44600	10	113	1.37	1.15	1.64	0.000521836	1	Disorders of lipoprotein metabolism and other lipidemias	Endocrine/Metab
Artery	EM_247	44215	395	2802	1.21	1.16	1.25	1.13785e-23	8.97083e-20	Disorders of mineral metabolism and mineral deficiencies	Endocrine/Metab
Artery	EM_247.3	44609	1	215	1.16	1.02	1.33	0.0281333	1	Disorders of phosphorus metabolism	Endocrine/Metab
Artery	EM_247.4	44606	4	347	1.28	1.15	1.42	3.9412e-06	0.0310724	Disorders of magnesium metabolism	Endocrine/Metab
Artery	EM_247.5	44576	34	477	1.22	1.12	1.33	1.19206e-05	0.0939817	Disorders of calcium metabolism	Endocrine/Metab
Artery	EM_247.7	44584	26	103	1.18	0.97	1.43	0.0973065	1	Disorders of iron metabolism	Endocrine/Metab
Artery	EM_247.8	44276	334	2037	1.23	1.18	1.29	1.2151e-21	9.57982e-18	Mineral deficiencies	Endocrine/Metab
Artery	EM_247.88	44276	334	2034	1.24	1.18	1.29	6.33311e-22	4.99302e-18	Iron deficiency	Endocrine/Metab
Artery	EM_248	44604	6	101	1.37	1.13	1.65	0.00108387	1	Disorders of plasma-protein metabolism, NEC	Endocrine/Metab
Artery	EM_252	44592	18	144	1.11	0.95	1.31	0.198603	1	Other and unspecified disorders of metabolism	Endocrine/Metab
Artery	EM_256	44405	205	3278	1.31	1.27	1.36	4.58193e-56	3.6124e-52	Disorders of fluid, electrolyte and acid-base balance	Endocrine/Metab
Artery	EM_256.1	44604	6	184	1.2	1.04	1.38	0.0135238	1	Hyperosmolality and/or hypernatremia	Endocrine/Metab
Artery	EM_256.2	44560	50	1027	1.44	1.35	1.52	1.88164e-33	1.48348e-29	Hyposmolality and/or hyponatremia	Endocrine/Metab
Artery	EM_256.3	44581	29	604	1.38	1.28	1.5	1.39589e-16	1.10052e-12	Mixed disorder of acid-base balance	Endocrine/Metab
Artery	EM_256.31	44585	25	514	1.39	1.28	1.51	9.28744e-15	7.32222e-11	Acidosis	Endocrine/Metab
Artery	EM_256.4	44592	18	463	1.47	1.35	1.61	2.44153e-18	1.9249e-14	Hyperkalemia [Hyperpotassemia]	Endocrine/Metab
Artery	EM_256.5	44574	36	819	1.24	1.16	1.33	3.39222e-10	2.67442e-06	Hypokalemia [Hypopotassemia]	Endocrine/Metab
Artery	EM_256.6	44603	7	425	1.63	1.49	1.78	1.70237e-26	1.34215e-22	Fluid overload	Endocrine/Metab
Artery	EM_256.7	44525	85	1262	1.26	1.19	1.33	1.69616e-16	1.33725e-12	Volume depletion	Endocrine/Metab
Artery	MB_280	44271	339	816	1.16	1.08	1.24	3.3652e-05	0.265312	Psychoactive substance related disorders	Mental
Artery	MB_280.1	44289	321	779	1.15	1.07	1.24	8.31593e-05	0.655628	Alcohol use disorders	Mental
Artery	MB_280.11	44380	230	637	1.15	1.06	1.24	0.000422251	1	Alcohol abuse and dependence	Mental
Artery	MB_280.13	44563	47	125	1.63	1.38	1.93	6.5339e-09	5.15133e-05	Alcoholic liver disease	Mental
Artery	MB_280.8	44471	139	564	1.16	1.07	1.26	0.000555412	1	Psychoactive substance abuse	Mental
Artery	MB_280.9	44451	159	263	1.28	1.14	1.45	4.34483e-05	0.342547	Psychoactive substance dependance	Mental
Artery	MB_280.91	44552	58	118	1.42	1.19	1.7	0.000102647	0.809266	Psychoactive substance withdrawal	Mental
Artery	MB_282	43548	1062	2229	1.08	1.03	1.12	0.000438241	1	Nicotine dependence (current and history of)	Mental
Artery	MB_282.1	43548	1062	2229	1.08	1.03	1.12	0.000438241	1	Current tobacco use and nicotine dependence	Mental
Artery	MB_283	44546	64	480	1.17	1.07	1.28	0.000498591	1	Other mental and behavioral problems	Mental
Artery	MB_283.4	44584	26	227	1.32	1.16	1.5	2.52266e-05	0.198886	Patient's noncompliance with medical treatment and regimen	Mental
Artery	MB_284	44548	62	181	1.26	1.09	1.45	0.00195694	1	Suicide ideation and attempt or self harm	Mental
Artery	MB_284.2	44548	62	181	1.26	1.09	1.45	0.00195694	1	Suicide and self-inflicted harm	Mental
Artery	MB_286	44049	561	2711	1.15	1.11	1.19	5.0331e-13	3.9681e-09	Mood [affective] disorders	Mental
Artery	MB_286.1	44534	76	107	1.01	0.83	1.22	0.953698	1	Bipolar disorder	Mental
Artery	MB_286.2	44132	478	2657	1.16	1.12	1.2	2.65955e-14	2.09679e-10	Major depressive disorder	Mental
Artery	MB_287	44507	103	154	0.97	0.82	1.14	0.701956	1	Psychotic disorder	Mental
Artery	MB_288	44460	150	2352	1.09	1.04	1.13	5.03823e-05	0.397214	Anxiety and anxiety disorders	Mental
Artery	MB_288.2	44580	30	184	1.03	0.89	1.19	0.69778	1	Panic disorder [episodic paroxysmal anxiety]	Mental
Artery	MB_288.4	44601	9	245	1.04	0.91	1.17	0.591323	1	Phobic disorders	Mental
Artery	MB_308	44581	29	1085	1.23	1.16	1.3	4.66194e-12	3.67547e-08	Symptoms related to mental disorders	Mental
Artery	MB_308.1	44599	11	909	1.21	1.13	1.29	6.66309e-09	5.25318e-05	Delirium	Mental
Artery	MB_308.3	44595	15	161	1.44	1.25	1.68	1.18347e-06	0.00933049	Hallucinations	Mental
Artery	MB_308.4	44604	6	116	1.29	1.08	1.54	0.00515057	1	Neurocognitive disorder*	Mental
Artery	MB_309	44603	7	355	1.3	1.17	1.44	6.97078e-07	0.00549577	Signs and symptoms involving emotional state	Mental
Artery	MB_309.7	44607	3	146	1.35	1.15	1.58	0.000184636	1	Restlessness and agitation*	Mental
Artery	NS_323	44578	32	287	1.09	0.97	1.22	0.138653	1	Systemic atrophies primarily affecting the central nervous system	Neurological
Artery	NS_323.3	44588	22	259	1.05	0.93	1.18	0.452872	1	Motor neuron disease	Neurological
Artery	NS_324	44507	103	857	1.11	1.04	1.19	0.00168023	1	Extrapyramidal and movement disorders	Neurological
Artery	NS_324.1	44562	48	430	1.03	0.94	1.13	0.530539	1	Parkinsonism	Neurological
Artery	NS_324.11	44563	47	418	1.05	0.95	1.15	0.358831	1	Parkinson's disease (Primary)	Neurological
Artery	NS_324.3	44558	52	351	1.23	1.11	1.36	0.000114809	0.905153	Abnormal involuntary movements	Neurological
Artery	NS_324.34	44595	15	216	1.2	1.05	1.37	0.00609682	1	Tremor	Neurological
Artery	NS_325	44543	67	1517	1.26	1.2	1.32	2.07994e-19	1.63983e-15	Abnormality of gait and mobility	Neurological
Artery	NS_325.2	44603	7	129	1.2	1.01	1.42	0.0384426	1	Difficulty walking	Neurological
Artery	NS_326	44395	215	198	1.06	0.92	1.22	0.428132	1	Demyelinating diseases of the central nervous system	Neurological
Artery	NS_326.1	44418	192	186	1.07	0.93	1.24	0.348369	1	Multiple sclerosis	Neurological
Artery	NS_328	44581	29	1276	1.17	1.1	1.23	3.22289e-08	0.000254093	Dementias and cerebral degeneration	Neurological
Artery	NS_328.1	44597	13	1102	1.15	1.08	1.22	3.23255e-06	0.0254855	Dementias	Neurological
Artery	NS_328.11	44606	4	582	1.13	1.04	1.22	0.00342248	1	Alzheimer's disease	Neurological
Artery	NS_328.12	44609	1	216	1.29	1.13	1.47	0.00012025	0.948052	Vascular dementia	Neurological
Artery	NS_328.3	44595	15	313	1.2	1.08	1.34	0.000994657	1	Cerebral degeneration	Neurological
Artery	NS_329	44512	98	1261	1.19	1.12	1.25	6.26753e-10	4.94132e-06	Symptoms and signs involving cognitive functions and awareness	Neurological
Artery	NS_329.1	44582	28	207	1.17	1.02	1.34	0.024984	1	Memory loss	Neurological
Artery	NS_329.8	44556	54	857	1.24	1.16	1.32	1.45912e-10	1.15037e-06	Altered mental status, unspecified	Neurological
Artery	NS_330	44286	324	742	1.19	1.11	1.28	1.78636e-06	0.0140836	Epilepsy, recurrent seizures, convulsions	Neurological
Artery	NS_330.1	44355	255	492	1.23	1.13	1.34	3.99504e-06	0.0314969	Epilepsy	Neurological
Artery	NS_330.3	44509	101	387	1.23	1.12	1.36	3.55196e-05	0.280036	Convulsions	Neurological
Artery	NS_331	43990	620	1624	1.1	1.04	1.15	0.000255534	1	Headache	Neurological
Artery	NS_331.6	44472	138	605	1.05	0.97	1.14	0.214847	1	Migraine	Neurological
Artery	NS_333	44322	288	955	1.06	0.99	1.13	0.0755547	1	Sleep disorders	Neurological
Artery	NS_333.1	44391	219	823	1.06	0.99	1.14	0.0806699	1	Sleep apnea	Neurological
Artery	NS_334	44520	90	322	1.01	0.91	1.13	0.7967	1	Disorders of facial and cranial nerves	Neurological
Artery	NS_334.2	44567	43	164	1	0.86	1.17	0.97522	1	Facial nerve disorders and weakness	Neurological
Artery	NS_334.21	44579	31	139	0.98	0.83	1.16	0.791998	1	Bell's palsy	Neurological
Artery	NS_335	44377	233	733	1.11	1.03	1.2	0.00442128	1	Nerve root and plexus disorders	Neurological
Artery	NS_336	43747	863	1190	1.19	1.13	1.26	8.39729e-10	6.62042e-06	Mononeuropathies	Neurological
Artery	NS_336.4	43887	723	968	1.17	1.1	1.24	1.56539e-06	0.0123416	Mononeuritis of upper limb	Neurological
Artery	NS_336.41	43948	662	856	1.17	1.1	1.25	3.30852e-06	0.0260844	Carpal tunnel syndrome	Neurological
Artery	NS_336.5	44504	106	171	1.09	0.94	1.26	0.278684	1	Mononeuritis of lower limb	Neurological
Artery	NS_337	44526	84	530	1.45	1.34	1.58	3.23826e-19	2.55304e-15	Polyneuropathies	Neurological
Artery	NS_341	44491	119	472	1.29	1.18	1.41	1.85433e-08	0.000146195	Cerebral palsy and other paralytic syndromes	Neurological
Artery	NS_341.2	44508	102	416	1.3	1.19	1.43	2.943e-08	0.000232026	Hemiplegia and hemiparesis	Neurological
Artery	NS_344	44572	38	151	1.03	0.87	1.21	0.75609	1	Disorders of the circulation of the cerebrospinal fluid	Neurological
Artery	NS_344.1	44590	20	122	1.05	0.88	1.25	0.61435	1	Hydrocephalus	Neurological
Artery	NS_346	44599	11	143	1.12	0.95	1.32	0.191027	1	Brain damage and brain death	Neurological
Artery	NS_347	44583	27	164	1.09	0.94	1.28	0.259388	1	Other disorders of the brain and CNS	Neurological
Artery	NS_348	44533	77	275	1.14	1.01	1.28	0.0302371	1	Other diseases of spinal cord	Neurological
Artery	NS_348.2	44551	59	207	1.23	1.07	1.41	0.00268151	1	Myelopathies	Neurological
Artery	NS_349	44581	29	160	1.18	1.01	1.38	0.0366043	1	Disorder of nervous system	Neurological
Artery	NS_349.1	44586	24	140	1.16	0.99	1.37	0.0734993	1	Abnormal findings on diagnostic test of central nervous system	Neurological
Artery	NS_350	44609	1	1586	1.22	1.16	1.28	2.80386e-15	2.21056e-11	Other symptoms involving nervous system	Neurological
Artery	NS_350.5	44610	0	1582	1.22	1.16	1.28	4.10553e-15	3.2368e-11	Repeated falls*	Neurological
Artery	NS_351	44433	177	436	1.13	1.03	1.25	0.0085839	1	Disturbances of skin sensation	Neurological
Artery	NS_351.3	44518	92	250	1.12	0.99	1.26	0.0846763	1	Paresthesia of skin*	Neurological
Artery	NS_354	44374	236	1054	1.12	1.06	1.19	0.000166343	1	Dizziness and giddiness	Neurological
Artery	NS_355	44587	23	217	1.17	1.03	1.34	0.0176586	1	Coma and other alteration of consciousness	Neurological
Artery	NS_355.2	44600	10	130	1.21	1.02	1.43	0.0269297	1	Alteration of consciousness	Neurological
Artery	NS_356	44529	81	488	1.2	1.1	1.31	3.81395e-05	0.300692	Speech disturbance	Neurological
Artery	NS_356.2	44577	33	230	1.19	1.05	1.36	0.00685374	1	Aphasia and dysphasia	Neurological
Artery	SO_360	44435	175	244	1.04	0.91	1.18	0.560328	1	Inflammation of eyelids	Sense organs
Artery	SO_360.2	44476	134	103	1.03	0.85	1.26	0.737211	1	Chalazion	Sense organs
Artery	SO_360.4	44586	24	133	1.04	0.88	1.24	0.646138	1	Blepharitis	Sense organs
Artery	SO_361	44462	148	477	1	0.91	1.1	0.982534	1	Disorders of eyelid function	Sense organs
Artery	SO_361.1	44585	25	116	0.92	0.76	1.1	0.363191	1	Entropion and trichiasis of eyelid	Sense organs
Artery	SO_361.3	44540	70	210	1.06	0.92	1.21	0.418304	1	Ptosis of eyelid	Sense organs
Artery	SO_361.9	44595	15	103	1.04	0.86	1.26	0.702815	1	Ectropion of eyelid	Sense organs
Artery	SO_362	44379	231	269	0.86	0.76	0.97	0.0126777	1	Other disorders of the eyelids	Sense organs
Artery	SO_363	44477	133	381	0.99	0.89	1.09	0.825305	1	Disorders of lacrimal system	Sense organs
Artery	SO_363.7	44539	71	125	0.93	0.77	1.11	0.390584	1	Stenosis and insufficiency of lacrimal passages	Sense organs
Artery	SO_367	44542	68	244	1.1	0.97	1.25	0.130099	1	Inflammation of the eye	Sense organs
Artery	SO_369	44587	23	377	0.98	0.89	1.09	0.726	1	Disorders of the cornea	Sense organs
Artery	SO_369.4	44607	3	254	1.05	0.92	1.19	0.473723	1	Corneal degenerations	Sense organs
Artery	SO_370	44596	14	111	1.04	0.86	1.26	0.666976	1	Disorders of iris and ciliary body	Sense organs
Artery	SO_371	43725	885	5591	1.04	1.01	1.06	0.00970521	1	Cataract	Sense organs
Artery	SO_371.3	44485	125	1966	1.02	0.97	1.07	0.400249	1	Nuclear cataract	Sense organs
Artery	SO_374	44266	344	1751	1.07	1.02	1.12	0.00714972	1	Disorders of the retina	Sense organs
Artery	SO_374.1	44432	178	347	1.08	0.97	1.2	0.161041	1	Retinal detachments and breaks	Sense organs
Artery	SO_374.11	44554	56	106	1.12	0.93	1.36	0.235565	1	Serous retinal detachment	Sense organs
Artery	SO_374.4	44542	68	396	1.21	1.1	1.34	0.000125017	0.985635	Retinopathy	Sense organs
Artery	SO_374.42	44544	66	392	1.22	1.11	1.35	6.7025e-05	0.528425	Diabetic retinopathy	Sense organs
Artery	SO_374.5	44550	60	927	1.05	0.99	1.12	0.11099	1	Macular degeneration	Sense organs
Artery	SO_374.9	44581	29	166	1.18	1.01	1.37	0.0325069	1	Retinal occlusions	Sense organs
Artery	SO_375	44447	163	1212	0.98	0.93	1.04	0.5848	1	Abnormal intraocular pressure	Sense organs
Artery	SO_375.1	44475	135	1015	0.98	0.93	1.05	0.628234	1	Glaucoma	Sense organs
Artery	SO_375.11	44581	29	324	0.95	0.85	1.07	0.407366	1	Open angle glaucoma	Sense organs
Artery	SO_375.12	44581	29	149	0.9	0.76	1.06	0.207306	1	Angle-Closure Glaucoma	Sense organs
Artery	SO_376	44569	41	251	1.02	0.9	1.16	0.732948	1	Disorders of vitreous body	Sense organs
Artery	SO_376.2	44575	35	247	1.03	0.91	1.17	0.620102	1	Vitreous opacities	Sense organs
Artery	SO_377	44567	43	151	1.24	1.06	1.45	0.00762253	1	Hemorrhage of the eye	Sense organs
Artery	SO_380	44593	17	118	0.91	0.75	1.09	0.301847	1	Disorders of optic nerve and visual pathways	Sense organs
Artery	SO_381	44533	77	166	1.18	1.02	1.37	0.0307512	1	Strabismus	Sense organs
Artery	SO_386	44434	176	702	1.13	1.05	1.22	0.00133236	1	Visual disturbances	Sense organs
Artery	SO_386.1	44587	23	165	1.17	1	1.36	0.0451821	1	Amblyopia	Sense organs
Artery	SO_386.2	44566	44	165	1.12	0.96	1.3	0.146692	1	Diplopia	Sense organs
Artery	SO_386.4	44592	18	101	1.19	0.98	1.44	0.0854085	1	Visual field defects	Sense organs
Artery	SO_387	44535	75	1140	1.05	0.99	1.11	0.104322	1	Disorders of refraction and accommodation	Sense organs
Artery	SO_387.2	44561	49	363	0.97	0.87	1.08	0.585847	1	Myopia	Sense organs
Artery	SO_387.3	44600	10	678	1.08	1	1.17	0.0481352	1	Astigmatism	Sense organs
Artery	SO_388	44585	25	272	1.12	0.99	1.26	0.0705617	1	Blindness and low vision	Sense organs
Artery	SO_389	44579	31	122	1.36	1.14	1.62	0.00046642	1	Other disorders of eye	Sense organs
Artery	SO_390	44532	78	202	1.11	0.97	1.28	0.123637	1	Disorders of external ear	Sense organs
Artery	SO_391	44356	254	241	1.15	1.02	1.31	0.0261462	1	Disorders of the middle ear	Sense organs
Artery	SO_391.1	44490	120	126	1.1	0.92	1.31	0.285546	1	Otitis media	Sense organs
Artery	SO_394	44571	39	299	1.04	0.92	1.16	0.534271	1	Disorders of vestibular function	Sense organs
Artery	SO_394.1	44589	21	109	0.9	0.75	1.1	0.304643	1	Meniere's disease	Sense organs
Artery	SO_394.2	44596	14	184	1.11	0.96	1.29	0.143312	1	Vertigo	Sense organs
Artery	SO_394.21	44601	9	153	1.14	0.97	1.34	0.105422	1	Paroxysmal vertigo	Sense organs
Artery	SO_395	44563	47	116	1.05	0.88	1.26	0.590536	1	Other diseases of inner ear	Sense organs
Artery	SO_395.1	44568	42	108	1.06	0.87	1.28	0.565372	1	Labyrinthitis	Sense organs
Artery	SO_396	44478	132	1429	1.11	1.06	1.17	4.2553e-05	0.335488	Hearing impairment	Sense organs
Artery	SO_396.2	44594	16	287	1.02	0.91	1.15	0.695737	1	Sensorineural hearing loss	Sense organs
Artery	SO_396.8	44603	7	115	1.13	0.94	1.35	0.204712	1	Bilateral hearing loss	Sense organs
Artery	SO_397	44588	22	147	1.05	0.9	1.24	0.521926	1	Other hearing abnormality	Sense organs
Artery	SO_397.1	44589	21	147	1.05	0.9	1.24	0.521809	1	Tinnitus	Sense organs
Artery	CV_400	44486	124	1100	1.33	1.26	1.41	7.47415e-23	5.89262e-19	Rheumatic fever and chronic rheumatic heart diseases	Cardiovascular
Artery	CV_400.2	44486	124	1098	1.34	1.26	1.42	4.925e-23	3.88287e-19	Rheumatic heart disease	Cardiovascular
Artery	CV_401	40660	3950	11189	1.07	1.05	1.09	2.08315e-11	1.64236e-07	Hypertension	Cardiovascular
Artery	CV_401.1	40797	3813	11217	1.07	1.05	1.09	6.5053e-11	5.12878e-07	Essential hypertension	Cardiovascular
Artery	CV_402	44525	85	230	1.03	0.91	1.18	0.61213	1	Elevated blood pressure reading without diagnosis of hypertension	Cardiovascular
Artery	CV_403	43417	1193	2012	1.09	1.04	1.14	0.000192877	1	Angina pectoris	Cardiovascular
Artery	CV_404	42928	1682	3581	1.17	1.13	1.21	6.13565e-21	4.83735e-17	Ischemic heart disease	Cardiovascular
Artery	CV_404.1	43967	643	1908	1.2	1.14	1.25	4.87908e-15	3.84666e-11	Myocardial infarction [Heart attack]	Cardiovascular
Artery	CV_404.11	44143	467	1207	1.15	1.09	1.22	1.05068e-06	0.00828355	Acute myocardial infarction	Cardiovascular
Artery	CV_404.2	43407	1203	2595	1.15	1.11	1.2	3.1168e-13	2.45729e-09	Coronary atherosclerosis [Atherosclerotic heart disease]	Cardiovascular
Artery	CV_406	44439	171	612	1.63	1.52	1.75	4.29813e-40	3.38864e-36	Pulmonary heart disease	Cardiovascular
Artery	CV_406.1	44449	161	557	1.67	1.55	1.8	3.01553e-41	2.37744e-37	Pulmonary hypertension	Cardiovascular
Artery	CV_406.11	44449	161	318	1.89	1.73	2.07	6.06334e-42	4.78034e-38	Primary pulmonary hypertension	Cardiovascular
Artery	CV_410	44552	58	181	1.25	1.08	1.44	0.00251876	1	Inflammation of the heart [Carditis]	Cardiovascular
Artery	CV_410.2	44580	30	118	1.24	1.04	1.49	0.0158089	1	Endocarditis	Cardiovascular
Artery	CV_411	44545	65	298	1.15	1.03	1.29	0.0139349	1	Other diseases of pericardium	Cardiovascular
Artery	CV_411.2	44578	32	244	1.13	1	1.29	0.0479902	1	Pericardial effusion (noninflammatory)*	Cardiovascular
Artery	CV_413	44255	355	2107	1.3	1.24	1.35	2.70678e-33	2.13403e-29	Heart valve disorders	Cardiovascular
Artery	CV_413.1	44383	227	1360	1.31	1.25	1.38	8.33289e-25	6.56965e-21	Mitral valve disorders	Cardiovascular
Artery	CV_413.11	44468	142	683	1.35	1.26	1.45	4.97614e-16	3.92319e-12	Mitral valve insufficiency	Cardiovascular
Artery	CV_413.12	44562	48	100	1.24	1.02	1.5	0.0271796	1	Mitral valve prolapse*	Cardiovascular
Artery	CV_413.2	44476	134	1073	1.27	1.19	1.34	5.30453e-15	4.18209e-11	Aortic valve disorders	Cardiovascular
Artery	CV_413.21	44535	75	539	1.31	1.21	1.42	1.10026e-10	8.67442e-07	Aortic stenosis	Cardiovascular
Artery	CV_413.22	44568	42	306	1.34	1.2	1.49	2.41486e-07	0.00190388	Aortic insufficiency	Cardiovascular
Artery	CV_413.3	44551	59	885	1.36	1.27	1.45	1.14726e-20	9.045e-17	Tricuspid valve disorders	Cardiovascular
Artery	CV_413.32	44588	22	247	1.63	1.45	1.83	1.04783e-16	8.26105e-13	Tricuspid value insufficiency*	Cardiovascular
Artery	CV_413.6	44515	95	367	1.45	1.31	1.6	1.17223e-13	9.24188e-10	Heart valve replaced	Cardiovascular
Artery	CV_414	44494	116	373	1.4	1.27	1.55	1.45326e-11	1.14575e-07	Cardiomyopathy	Cardiovascular
Artery	CV_414.2	44540	70	137	1.42	1.21	1.67	1.49019e-05	0.117487	Dilated cardiomyopathy*	Cardiovascular
Artery	CV_416	43515	1095	4734	1.18	1.14	1.21	3.72261e-28	2.9349e-24	Cardiac arrhythmia and conduction disorders	Cardiovascular
Artery	CV_416.1	44408	202	569	1.23	1.13	1.33	5.47222e-07	0.0043143	Paroxysmal tachycardia	Cardiovascular
Artery	CV_416.11	44465	145	401	1.2	1.09	1.32	0.00029899	1	Supraventricular tachycardia	Cardiovascular
Artery	CV_416.12	44550	60	205	1.45	1.27	1.65	2.57267e-08	0.000202829	Ventricular tachycardia	Cardiovascular
Artery	CV_416.2	43856	754	3216	1.22	1.18	1.26	6.4927e-30	5.11884e-26	Atrial fibrillation and flutter	Cardiovascular
Artery	CV_416.21	44610	0	902	1.23	1.16	1.32	2.06325e-10	1.62667e-06	Atrial fibrillation	Cardiovascular
Artery	CV_416.211	44610	0	732	1.21	1.12	1.3	3.16127e-07	0.00249234	Paroxysmal atrial fibrillation*	Cardiovascular
Artery	CV_416.212	44610	0	161	1.22	1.04	1.42	0.0131355	1	Persistent atrial fibrillation*	Cardiovascular
Artery	CV_416.4	44419	191	1717	1.2	1.15	1.26	1.66682e-14	1.31412e-10	Heart block	Cardiovascular
Artery	CV_416.41	44536	74	719	1.15	1.07	1.24	0.000128314	1	Atrioventricular block	Cardiovascular
Artery	CV_416.411	44581	29	396	1.22	1.1	1.34	7.53663e-05	0.594188	Atrioventricular block, first degree	Cardiovascular
Artery	CV_416.412	44594	16	138	1.02	0.86	1.2	0.854859	1	Atrioventricular block, second degree	Cardiovascular
Artery	CV_416.413	44577	33	216	1.22	1.07	1.39	0.00281261	1	Atrioventricular block, complete	Cardiovascular
Artery	CV_416.42	44533	77	615	1.28	1.18	1.38	4.53005e-10	3.57149e-06	Left bundle branch block	Cardiovascular
Artery	CV_416.43	44561	49	585	1.18	1.09	1.28	6.6412e-05	0.523593	Right bundle branch block	Cardiovascular
Artery	CV_416.5	44586	24	287	1.18	1.06	1.33	0.00397361	1	Premature depolarization [Premature beats]	Cardiovascular
Artery	CV_416.52	44597	13	182	1.17	1.01	1.35	0.038018	1	Ventricular premature depolarization*	Cardiovascular
Artery	CV_416.7	44591	19	122	1.25	1.05	1.49	0.0115363	1	Sinoatrial node dysfunction	Cardiovascular
Artery	CV_416.71	44591	19	122	1.25	1.05	1.49	0.0115363	1	Sick sinus syndrome*	Cardiovascular
Artery	CV_417	44227	383	1875	1.11	1.06	1.16	5.16847e-06	0.0407482	Abnormalities of heart beat	Cardiovascular
Artery	CV_417.1	44386	224	625	1.09	1.01	1.18	0.0297442	1	Palpitations	Cardiovascular
Artery	CV_417.2	44550	60	649	1.09	1.01	1.18	0.0220515	1	Tachycardia	Cardiovascular
Artery	CV_417.3	44509	101	711	1.13	1.05	1.22	0.000884507	1	Bradycardia	Cardiovascular
Artery	CV_418	44571	39	224	1.06	0.93	1.21	0.372648	1	Abnormal results of cardiovascular function studies	Cardiovascular
Artery	CV_418.2	44599	11	107	1.21	1	1.46	0.0465431	1	Abnormal findings on diagnostic imaging of heart and coronary circulation	Cardiovascular
Artery	CV_419	44498	112	745	1.29	1.2	1.38	2.38955e-12	1.88392e-08	Presence of cardiac device	Cardiovascular
Artery	CV_420	44574	36	320	1.46	1.31	1.62	1.17562e-12	9.26862e-09	Cardiac arrest	Cardiovascular
Artery	CV_423	44559	51	283	1.16	1.03	1.3	0.0115768	1	Abnormal cardiac sounds	Cardiovascular
Artery	CV_423.1	44559	51	282	1.16	1.03	1.3	0.0144238	1	Cardiac murmurs	Cardiovascular
Artery	CV_424	44252	358	1846	1.4	1.34	1.47	4.81047e-50	3.79258e-46	Heart failure	Cardiovascular
Artery	CV_424.1	44383	227	953	1.43	1.34	1.52	4.96106e-30	3.9113e-26	Left heart failure	Cardiovascular
Artery	CV_425	44491	119	1057	1.31	1.23	1.39	5.01576e-19	3.95442e-15	Cardiomegaly	Cardiovascular
Artery	CV_426	44557	53	954	1.33	1.25	1.42	8.757e-20	6.90402e-16	Complications and ill-defined descriptions of heart disease	Cardiovascular
Artery	CV_430	44517	93	374	1.21	1.1	1.34	0.000138251	1	Nontraumatic Intracranial hemorrhage	Cardiovascular
Artery	CV_430.1	44556	54	106	0.96	0.79	1.17	0.689761	1	Nontraumatic subarachnoid hemorrhage	Cardiovascular
Artery	CV_430.2	44572	38	193	1.29	1.13	1.49	0.000247559	1	Nontraumatic intracerebral hemorrhage	Cardiovascular
Artery	CV_431	44219	391	1466	1.18	1.12	1.24	3.27201e-10	2.57965e-06	Stroke and transient cerebral ischemic attacks	Cardiovascular
Artery	CV_431.1	44321	289	1244	1.19	1.13	1.26	4.31068e-10	3.39854e-06	Stroke	Cardiovascular
Artery	CV_431.11	44484	126	885	1.21	1.13	1.29	1.20244e-08	9.48001e-05	Cerebral infarction [Ischemic stroke]	Cardiovascular
Artery	CV_431.12	44524	86	273	1.2	1.07	1.35	0.002547	1	Hemorrhagic stroke	Cardiovascular
Artery	CV_431.2	44501	109	289	1.19	1.06	1.33	0.00311619	1	Transient cerebral ischemic attack [TIA]	Cardiovascular
Artery	CV_433	44489	121	1331	1.27	1.2	1.34	1.60504e-18	1.26541e-14	Other cerebrovascular disease	Cardiovascular
Artery	CV_433.1	44591	19	248	1.21	1.07	1.37	0.00210594	1	Occlusion and stenosis of cerebral arteries	Cardiovascular
Artery	CV_433.2	44564	46	264	1.36	1.21	1.53	2.12884e-07	0.00167838	Occlusion and stenosis of precerebral arteries	Cardiovascular
Artery	CV_433.21	44567	43	240	1.41	1.25	1.59	2.90452e-08	0.000228993	Carotid artery stenosis	Cardiovascular
Artery	CV_436	43451	1159	2541	1.15	1.11	1.2	1.9188e-12	1.51279e-08	Atherosclerosis [ASCVD]	Cardiovascular
Artery	CV_438	44493	117	594	1.22	1.12	1.32	1.29819e-06	0.0102349	Aneurysm or ectasia	Cardiovascular
Artery	CV_438.1	44564	46	413	1.26	1.14	1.38	2.57156e-06	0.0202741	Aortic aneurysm and ectasia	Cardiovascular
Artery	CV_438.11	44580	30	277	1.23	1.09	1.38	0.000567454	1	Abdominal aortic aneurysm	Cardiovascular
Artery	CV_438.12	44605	5	111	1.52	1.28	1.81	3.00192e-06	0.0236671	Thoracic aneurysm	Cardiovascular
Artery	CV_439	44604	6	2149	1.03	0.99	1.08	0.150799	1	Hemorrhoids	Cardiovascular
Artery	CV_440	44134	476	1650	1.18	1.13	1.24	8.44143e-12	6.65522e-08	Embolism and thrombosis	Cardiovascular
Artery	CV_440.1	44340	270	707	1.11	1.03	1.2	0.00455146	1	Venous thromboembolism	Cardiovascular
Artery	CV_440.13	44363	247	598	1.13	1.04	1.22	0.00346899	1	Phlebitis and thrombophlebitis	Cardiovascular
Artery	CV_440.2	44547	63	320	1.29	1.16	1.43	4.24448e-06	0.0334635	Arterial embolism and thrombosis	Cardiovascular
Artery	CV_440.3	44418	192	799	1.22	1.14	1.3	2.24556e-08	0.00017704	Pulmonary embolism	Cardiovascular
Artery	CV_443	44549	61	196	1.49	1.3	1.7	3.48867e-09	2.75046e-05	Other disorders of arteries and arterioles	Cardiovascular
Artery	CV_443.1	44567	43	134	1.4	1.19	1.65	4.2234e-05	0.332973	Stricture of artery [Arterial stenosis]	Cardiovascular
Artery	CV_444	43732	878	892	1.25	1.18	1.34	6.13412e-12	4.83614e-08	Venous insufficiency	Cardiovascular
Artery	CV_444.1	43739	871	841	1.24	1.16	1.32	2.88636e-10	2.27561e-06	Varicose veins	Cardiovascular
Artery	CV_444.11	43782	828	708	1.17	1.09	1.26	1.89795e-05	0.149634	Varicose veins of lower extremities	Cardiovascular
Artery	CV_444.13	44587	23	102	1.86	1.57	2.2	5.1224e-13	4.0385e-09	Esophageal varices	Cardiovascular
Artery	CV_446	44471	139	1941	1.32	1.27	1.38	8.66283e-37	6.82977e-33	Hypotension	Cardiovascular
Artery	CV_446.2	44587	23	716	1.3	1.21	1.4	6.21349e-13	4.89871e-09	Orthostatic hypotension	Cardiovascular
Artery	CV_447	44573	37	308	1.23	1.11	1.38	0.00016774	1	Nonspecific low blood-pressure reading	Cardiovascular
Artery	CV_448	44387	223	912	1.35	1.27	1.44	2.5675e-20	2.02421e-16	Peripheral vascular disease	Cardiovascular
Artery	CV_448.1	44531	79	360	1.29	1.17	1.43	7.33719e-07	0.00578464	Raynaud's syndrome	Cardiovascular
Artery	CV_448.9	44469	141	586	1.41	1.31	1.53	4.61025e-18	3.63472e-14	Peripheral vascular disease NOS [includes PAD]	Cardiovascular
Artery	RE_460	43920	690	2503	1.23	1.18	1.28	4.25338e-25	3.35337e-21	Respiratory infection	Respiratory
Artery	RE_460.1	44424	186	354	1.09	0.98	1.21	0.103283	1	Acute upper respiratory infection	Respiratory
Artery	RE_460.2	44101	509	2237	1.26	1.21	1.31	9.75783e-29	7.69307e-25	Acute lower respiratory infection	Respiratory
Artery	RE_462	44433	177	275	1.01	0.9	1.14	0.865031	1	Sinusitis	Respiratory
Artery	RE_462.2	44440	170	263	1.01	0.89	1.14	0.882339	1	Chronic sinusitis	Respiratory
Artery	RE_463	44500	110	593	0.97	0.89	1.05	0.417202	1	Rhinitis and nasal congestion	Respiratory
Artery	RE_463.1	44555	55	119	0.98	0.81	1.17	0.808826	1	Chronic rhinitis	Respiratory
Artery	RE_463.2	44577	33	413	0.96	0.87	1.06	0.383023	1	Allergic rhinitis	Respiratory
Artery	RE_463.21	44577	33	413	0.96	0.87	1.06	0.383023	1	Seasonal allergic rhinitis	Respiratory
Artery	RE_465	44549	61	143	1.01	0.85	1.19	0.942394	1	Pharyngitis	Respiratory
Artery	RE_465.1	44558	52	124	0.99	0.82	1.18	0.876731	1	Acute Pharyngitis	Respiratory
Artery	RE_466	44466	144	124	0.94	0.78	1.12	0.476113	1	Tonsillitis and adenoiditis	Respiratory
Artery	RE_468	44214	396	3150	1.26	1.22	1.3	3.94984e-39	3.11405e-35	Pneumonia	Respiratory
Artery	RE_468.1	44608	2	413	1.16	1.06	1.28	0.00232133	1	Viral pneumonia	Respiratory
Artery	RE_468.2	44558	52	217	1.51	1.33	1.71	1.52312e-10	1.20082e-06	Bacterial pneumonia	Respiratory
Artery	RE_468.9	44412	198	1898	1.23	1.18	1.29	5.00805e-20	3.94834e-16	Lobar pneumonia*	Respiratory
Artery	RE_469	44557	53	180	1.16	1	1.34	0.0485921	1	Bronchitis	Respiratory
Artery	RE_471	43909	701	493	1.04	0.95	1.14	0.376047	1	Other disorders of nose and nasal sinuses	Respiratory
Artery	RE_471.2	44292	318	193	1.06	0.92	1.22	0.456067	1	Deviated nasal septum	Respiratory
Artery	RE_471.5	44397	213	192	0.98	0.85	1.13	0.770236	1	Nasal polyps	Respiratory
Artery	RE_472	44503	107	191	1.03	0.89	1.19	0.696121	1	Diseases of vocal cords and larynx, not elsewhere classified	Respiratory
Artery	RE_474	44217	393	2221	1.18	1.13	1.23	2.67655e-15	2.11019e-11	Chronic obstructive pulmonary disease [COPD]	Respiratory
Artery	RE_474.1	44541	69	543	1.33	1.23	1.45	5.75411e-12	4.53654e-08	Emphysema	Respiratory
Artery	RE_475	43162	1448	3068	1	0.96	1.04	0.972411	1	Asthma	Respiratory
Artery	RE_476	44542	68	595	1.26	1.17	1.37	6.46214e-09	5.09475e-05	Bronchiectasis	Respiratory
Artery	RE_477	44603	7	115	1.3	1.09	1.55	0.00325415	1	Inhalation lung injury	Respiratory
Artery	RE_478	44594	16	398	1.28	1.16	1.41	4.35767e-07	0.00343558	Aspiration pneumonia	Respiratory
Artery	RE_479	44487	123	1341	1.26	1.19	1.33	1.52556e-17	1.20276e-13	Pulmonary insufficiency and acute respiratory distress syndrome	Respiratory
Artery	RE_479.3	44549	61	425	1.44	1.32	1.58	1.0004e-15	7.88713e-12	Respiratory failure	Respiratory
Artery	RE_479.6	44547	63	949	1.18	1.11	1.26	4.25187e-07	0.00335217	Pulmonary collapse [Atelectasis]	Respiratory
Artery	RE_480	44574	36	117	1.44	1.21	1.71	3.06751e-05	0.241843	Pulmonary edema	Respiratory
Artery	RE_481	44473	137	586	1.61	1.49	1.73	5.19294e-36	4.09411e-32	Interstitial pulmonary diseases	Respiratory
Artery	RE_483	44421	189	1669	1.28	1.22	1.34	8.53932e-25	6.7324e-21	Pleural effusion	Respiratory
Artery	RE_484	44557	53	215	1.2	1.05	1.37	0.00595914	1	Pneumothorax and air leak	Respiratory
Artery	RE_486	44516	94	648	1.2	1.11	1.3	2.38217e-06	0.018781	Other respiratory disorders	Respiratory
Artery	RE_487	44350	260	673	1.25	1.16	1.34	5.07347e-09	3.99992e-05	Hemorrhage from respiratory passages	Respiratory
Artery	RE_487.1	44477	133	406	1.25	1.14	1.37	4.93306e-06	0.0388923	Epistaxis	Respiratory
Artery	RE_487.3	44480	130	282	1.24	1.11	1.4	0.000190337	1	Hemoptysis	Respiratory
Artery	RE_488	44034	576	1782	1.19	1.13	1.24	4.31702e-13	3.40354e-09	Abnormalities of breathing	Respiratory
Artery	RE_488.1	44300	310	1473	1.2	1.14	1.26	3.35934e-12	2.64851e-08	Dyspnea [Shortness of breath]	Respiratory
Artery	RE_491	44556	54	348	1.26	1.13	1.39	1.41391e-05	0.111473	Pleurisy	Respiratory
Artery	RE_494	44526	84	124	1.14	0.95	1.35	0.153409	1	Voice disturbance	Respiratory
Artery	RE_494.1	44531	79	112	1.21	1.01	1.45	0.0388841	1	Dysphonia	Respiratory
Artery	RE_495	44489	121	642	1.12	1.04	1.21	0.0032052	1	Abnormal findings on diagnostic imaging of lung	Respiratory
Artery	RE_499	44431	179	801	1.23	1.14	1.31	5.60155e-09	4.41626e-05	Other symptoms and disorders of the respiratory system	Respiratory
Artery	RE_499.1	44465	145	691	1.23	1.14	1.32	6.55128e-08	0.000516503	Cough	Respiratory
Artery	GI_500	44443	167	104	1.02	0.83	1.24	0.879045	1	Disorders of tooth develoment	Gastrointestinal
Artery	GI_500.4	44451	159	100	1.03	0.84	1.26	0.762447	1	Disturbances in tooth eruption	Gastrointestinal
Artery	GI_502	44246	364	587	1.04	0.96	1.13	0.347434	1	Diseases of teeth and supporting structures	Gastrointestinal
Artery	GI_502.1	44402	208	404	1.01	0.92	1.12	0.816877	1	Diseases of hard tissues of teeth	Gastrointestinal
Artery	GI_502.11	44417	193	389	1.03	0.93	1.14	0.590016	1	Dental caries	Gastrointestinal
Artery	GI_502.3	44511	99	140	1.05	0.89	1.24	0.578345	1	Diseases of pulp and periapical tissues	Gastrointestinal
Artery	GI_502.32	44522	88	123	1.04	0.87	1.25	0.637388	1	Periapical abscess	Gastrointestinal
Artery	GI_504	44492	118	190	1.02	0.88	1.17	0.82076	1	Periodontal diseases	Gastrointestinal
Artery	GI_504.3	44522	88	102	1.02	0.83	1.24	0.881426	1	Periodontitis	Gastrointestinal
Artery	GI_506	44546	64	119	0.99	0.82	1.18	0.874741	1	Diseases of salivary glands	Gastrointestinal
Artery	GI_507	44456	154	401	1.08	0.98	1.2	0.111955	1	Lesions of mouth	Gastrointestinal
Artery	GI_507.1	44584	26	100	1.2	0.99	1.46	0.0683231	1	Stomatitis	Gastrointestinal
Artery	GI_509	44543	67	187	0.99	0.85	1.14	0.878503	1	Diseases of tongue	Gastrointestinal
Artery	GI_510	43267	1343	2631	1.08	1.04	1.13	4.16879e-05	0.328667	Diseases of esophagus	Gastrointestinal
Artery	GI_510.2	43364	1246	1975	1.07	1.03	1.12	0.00183859	1	Esophagitis	Gastrointestinal
Artery	GI_510.5	44590	20	103	1.11	0.92	1.35	0.274658	1	Dyskinesia of esophagus	Gastrointestinal
Artery	GI_510.8	44610	0	750	1.14	1.07	1.23	0.000220435	1	Barrett's esophagus	Gastrointestinal
Artery	GI_511	43392	1218	4290	1.03	1	1.06	0.0591738	1	Gastro-esophageal reflux disease [GERD]	Gastrointestinal
Artery	GI_512	44314	296	1475	1.13	1.07	1.19	2.72373e-06	0.0214739	Aphagia and dysphagia	Gastrointestinal
Artery	GI_513	43814	796	1281	1.14	1.08	1.2	5.05223e-06	0.0398318	Peptic ulcer	Gastrointestinal
Artery	GI_513.1	44244	366	470	1.15	1.05	1.26	0.00176878	1	Esophageal ulcer	Gastrointestinal
Artery	GI_513.2	44356	254	618	1.13	1.05	1.23	0.00182179	1	Gastric ulcer	Gastrointestinal
Artery	GI_513.3	44392	218	337	1.14	1.02	1.26	0.0190595	1	Duodenal ulcer	Gastrointestinal
Artery	GI_514	44322	288	1215	1.16	1.09	1.22	3.03514e-07	0.0023929	Gastrointestinal obstruction	Gastrointestinal
Artery	GI_514.1	44508	102	319	1.14	1.03	1.28	0.0155521	1	Esophageal obstruction (Stricture and stenosis of esophagus)	Gastrointestinal
Artery	GI_514.2	44437	173	794	1.16	1.08	1.24	3.96529e-05	0.312624	Intestinal obstruction	Gastrointestinal
Artery	GI_514.3	44596	14	167	1.1	0.95	1.28	0.206957	1	Ileus	Gastrointestinal
Artery	GI_515	44491	119	328	1.06	0.95	1.19	0.274266	1	Heartburn	Gastrointestinal
Artery	GI_516	44420	190	555	1.32	1.22	1.44	1.61231e-11	1.27114e-07	Other diseases of stomach and duodenum	Gastrointestinal
Artery	GI_517	44575	35	307	1.17	1.05	1.31	0.00584773	1	Vascular disorders of intestine	Gastrointestinal
Artery	GI_517.4	44589	21	148	1.02	0.87	1.2	0.822346	1	Gastrointestinal angiodysplasia	Gastrointestinal
Artery	GI_518	44580	30	220	0.87	0.76	1	0.0504932	1	Appendicitis	Gastrointestinal
Artery	GI_520	41798	2812	5554	1.03	1	1.06	0.0214418	1	Hernia	Gastrointestinal
Artery	GI_520.1	43200	1410	2248	1	0.96	1.05	0.897011	1	Hernia of the abdominal wall	Gastrointestinal
Artery	GI_520.11	43565	1045	1545	0.98	0.93	1.03	0.381138	1	Inguinal hernia	Gastrointestinal
Artery	GI_520.13	44396	214	466	0.94	0.86	1.03	0.201729	1	Umbilical hernia	Gastrointestinal
Artery	GI_520.14	44448	162	341	1.19	1.08	1.33	0.000914467	1	Ventral hernia	Gastrointestinal
Artery	GI_520.2	43118	1492	3803	1.05	1.02	1.09	0.00109385	1	Diaphragmatic hernia	Gastrointestinal
Artery	GI_522	41773	2837	5018	1.08	1.05	1.11	1.04283e-07	0.000822167	Gastrointestinal inflammation	Gastrointestinal
Artery	GI_522.1	44260	350	402	1.08	0.97	1.19	0.147493	1	Inflammatory bowel disease	Gastrointestinal
Artery	GI_522.11	44468	142	156	1.16	0.99	1.35	0.0710393	1	Crohn's disease	Gastrointestinal
Artery	GI_522.12	44379	231	261	1.07	0.95	1.21	0.251516	1	Ulcerative colitis	Gastrointestinal
Artery	GI_522.7	44570	40	196	1.13	0.98	1.3	0.0874096	1	Ulceration of the lower GI tract	Gastrointestinal
Artery	GI_522.8	44111	499	873	1.13	1.06	1.21	0.000346688	1	Duodenitis	Gastrointestinal
Artery	GI_522.9	43211	1399	3506	1.07	1.03	1.11	8.13854e-05	0.641643	Gastritis	Gastrointestinal
Artery	GI_522.91	44543	67	149	1.09	0.93	1.28	0.302155	1	Acute gastritis	Gastrointestinal
Artery	GI_523	43563	1047	5456	1	0.97	1.03	0.92794	1	Diverticular disease [Bowel diverticulosis]	Gastrointestinal
Artery	GI_523.1	44602	8	106	1.15	0.95	1.39	0.146387	1	Diverticula of small intestine	Gastrointestinal
Artery	GI_523.2	43822	788	4991	0.99	0.97	1.02	0.654209	1	Diverticula of colon	Gastrointestinal
Artery	GI_523.4	44580	30	127	1.11	0.93	1.32	0.236019	1	Diverticulitis	Gastrointestinal
Artery	GI_524	44574	36	108	1.09	0.91	1.32	0.351184	1	Functional intestinal disorder	Gastrointestinal
Artery	GI_525	44492	118	246	0.98	0.86	1.11	0.707501	1	Intestinal malabsorption	Gastrointestinal
Artery	GI_525.1	44511	99	207	0.94	0.82	1.08	0.401413	1	Celiac disease	Gastrointestinal
Artery	GI_526	44324	286	2407	1.19	1.15	1.24	6.54776e-18	5.16226e-14	Intestinal infection	Gastrointestinal
Artery	GI_526.1	44412	198	338	1.3	1.17	1.44	1.08519e-06	0.0085556	Bacterial enteritis	Gastrointestinal
Artery	GI_526.12	44567	43	146	1.43	1.22	1.67	7.01233e-06	0.0552852	Intestinal infection due to C. difficile	Gastrointestinal
Artery	GI_526.2	44566	44	171	1.37	1.18	1.58	2.33659e-05	0.184217	Viral enteritis	Gastrointestinal
Artery	GI_527	41813	2797	3820	1.04	1.01	1.08	0.0138495	1	Abdominal pain	Gastrointestinal
Artery	GI_527.3	43855	755	942	1	0.94	1.07	0.95402	1	Functional dyspepsia	Gastrointestinal
Artery	GI_528	43982	628	2031	1.1	1.05	1.15	1.58484e-05	0.124948	Nausea and vomiting	Gastrointestinal
Artery	GI_528.1	44011	599	2030	1.1	1.06	1.15	1.26948e-05	0.100086	Nausea	Gastrointestinal
Artery	GI_528.2	43982	628	2031	1.1	1.05	1.15	1.58484e-05	0.124948	Vomiting	Gastrointestinal
Artery	GI_529	43433	1177	4664	1.11	1.08	1.14	7.01838e-13	5.53329e-09	Symptoms involving digestive system	Gastrointestinal
Artery	GI_529.2	44536	74	312	1.17	1.05	1.31	0.00498921	1	Flatulence, eructation, and gas pain	Gastrointestinal
Artery	GI_529.5	44164	446	2797	1.14	1.1	1.18	2.65215e-12	2.09095e-08	Constipation	Gastrointestinal
Artery	GI_529.7	44538	72	500	1.24	1.14	1.35	1.26759e-06	0.00999369	Fecal incontinence and encopresis	Gastrointestinal
Artery	GI_530	44076	534	748	1.04	0.97	1.12	0.297253	1	Disease of anus and rectum	Gastrointestinal
Artery	GI_530.1	44436	174	168	0.99	0.85	1.16	0.903729	1	Anal fissure	Gastrointestinal
Artery	GI_530.2	44481	129	109	1.1	0.91	1.32	0.346602	1	Anorectal abscess	Gastrointestinal
Artery	GI_530.3	44558	52	118	1.02	0.85	1.22	0.82181	1	Rectal prolapse	Gastrointestinal
Artery	GI_532	44297	313	920	1.13	1.06	1.2	0.000322167	1	Other disorders of the intestines	Gastrointestinal
Artery	GI_532.1	44493	117	128	1.13	0.95	1.35	0.158532	1	Intestinal fistula	Gastrointestinal
Artery	GI_532.2	44561	49	226	1.14	1	1.3	0.0513271	1	Intestinal perforation	Gastrointestinal
Artery	GI_532.4	44588	22	139	1.19	1	1.4	0.0438393	1	Volvulus	Gastrointestinal
Artery	GI_535	44444	166	810	1.06	0.98	1.13	0.126347	1	Intestinal or peritoneal adhesions	Gastrointestinal
Artery	GI_537	44573	37	296	1.18	1.05	1.32	0.00451316	1	Abnormality of the peritoneum	Gastrointestinal
Artery	GI_537.1	44578	32	246	1.18	1.04	1.33	0.0113044	1	Peritonitis	Gastrointestinal
Artery	GI_540	44545	65	160	1.48	1.28	1.72	2.24047e-07	0.00176639	Hepatitis	Gastrointestinal
Artery	GI_540.1	44570	40	101	1.33	1.1	1.6	0.00369178	1	Chronic hepatitis	Gastrointestinal
Artery	GI_542	44483	127	968	1.16	1.09	1.24	3.33488e-06	0.0262922	Chronic liver disease	Gastrointestinal
Artery	GI_542.1	44575	35	238	1.74	1.55	1.95	1.34374e-20	1.05941e-16	Fibrosis and cirrhosis of liver	Gastrointestinal
Artery	GI_542.11	44583	27	215	1.77	1.57	2	2.27253e-20	1.79166e-16	Cirrhosis of liver	Gastrointestinal
Artery	GI_542.2	44555	55	644	1.02	0.94	1.11	0.59508	1	Fatty liver disease (FLD)	Gastrointestinal
Artery	GI_542.3	44599	11	131	1.8	1.54	2.1	1.05259e-13	8.29858e-10	Hepatic failure	Gastrointestinal
Artery	GI_542.4	44590	20	132	1.66	1.42	1.94	2.17304e-10	1.71323e-06	Portal hypertension	Gastrointestinal
Artery	GI_542.7	44586	24	209	1.62	1.43	1.84	6.57774e-14	5.18589e-10	Chronic nonalcoholic liver disease	Gastrointestinal
Artery	GI_545	44453	157	881	1.27	1.19	1.35	9.94721e-13	7.84238e-09	Nonspecific abnormal results of function study of liver	Gastrointestinal
Artery	GI_546	44504	106	678	1.27	1.18	1.37	1.81577e-10	1.43155e-06	Other disorders of liver	Gastrointestinal
Artery	GI_550	43642	968	1962	1.07	1.02	1.12	0.0038606	1	Disorders of the gallbladder	Gastrointestinal
Artery	GI_550.1	43758	852	1721	1.06	1.01	1.12	0.0111695	1	Gallstones [Cholelithiasis]	Gastrointestinal
Artery	GI_550.2	44442	168	341	1.1	0.99	1.22	0.0872676	1	Cholecystitis	Gastrointestinal
Artery	GI_550.21	44566	44	133	1.21	1.02	1.43	0.0259409	1	Acute cholecystitis	Gastrointestinal
Artery	GI_550.22	44525	85	122	0.91	0.76	1.09	0.323894	1	Chronic cholecystitis	Gastrointestinal
Artery	GI_552	44520	90	504	1.11	1.02	1.21	0.0194989	1	Other diseases of biliary tract	Gastrointestinal
Artery	GI_552.1	44589	21	212	1.2	1.05	1.37	0.0075329	1	Cholangitis	Gastrointestinal
Artery	GI_552.2	44584	26	170	1.06	0.91	1.23	0.481302	1	Obstruction of bile duct	Gastrointestinal
Artery	GI_554	44474	136	542	1.11	1.02	1.2	0.0193396	1	Diseases of the pancreas	Gastrointestinal
Artery	GI_554.1	44483	127	357	1.14	1.03	1.26	0.0137522	1	Pancreatitis	Gastrointestinal
Artery	GI_554.11	44498	112	319	1.09	0.98	1.22	0.124856	1	Acute pancreatitis	Gastrointestinal
Artery	GI_555	44576	34	371	1.3	1.18	1.43	2.63375e-07	0.00207645	Ascites	Gastrointestinal
Artery	GI_556	44496	114	762	1.12	1.04	1.2	0.00209458	1	Other digestive system symptoms and diseases	Gastrointestinal
Artery	GI_556.3	44538	72	144	1.36	1.16	1.59	0.000143446	1	Abdominal or pelvic swelling, mass, or lump	Gastrointestinal
Artery	GI_556.8	44582	28	584	1.07	0.98	1.16	0.128162	1	Nonspecific abnormal findings in stool contents	Gastrointestinal
Artery	GI_557	43290	1320	2629	1.12	1.08	1.16	8.91426e-09	7.028e-05	Gastrointestinal hemorrhage	Gastrointestinal
Artery	GI_557.1	44496	114	314	1.34	1.2	1.49	8.42178e-08	0.000663973	Hematemesis	Gastrointestinal
Artery	GI_557.2	44470	140	419	1.26	1.15	1.39	1.2116e-06	0.00955224	Blood in stool	Gastrointestinal
Artery	GI_557.8	43594	1016	865	1.07	1	1.14	0.0514533	1	Hemorrhage of rectum and anus	Gastrointestinal
Artery	GI_558	44503	107	470	1.12	1.02	1.22	0.0178362	1	Abnormal findings on diagnostic imaging of the digestive tract	Gastrointestinal
Artery	DE_660	43942	668	1667	1.24	1.19	1.31	2.10512e-19	1.65967e-15	Infection of the skin	Dermatological
Artery	DE_660.1	44595	15	107	0.99	0.82	1.2	0.938927	1	Fungal infection of the skin	Dermatological
Artery	DE_660.6	44022	588	1430	1.27	1.2	1.33	2.47365e-19	1.95022e-15	Cellulitis and abscess	Dermatological
Artery	DE_664	44457	153	540	1.04	0.96	1.13	0.347362	1	Papulosquamous disorders	Dermatological
Artery	DE_664.4	44491	119	443	1.07	0.97	1.17	0.16769	1	Psoriasis	Dermatological
Artery	DE_664.42	44581	29	140	1.15	0.97	1.36	0.0992657	1	Psoriatic arthropathy	Dermatological
Artery	DE_667	44575	35	152	1.38	1.18	1.61	4.39395e-05	0.346419	Erythematous conditions	Dermatological
Artery	DE_668	44480	130	714	1.13	1.05	1.21	0.00160211	1	Dermatitis [eczema]	Dermatological
Artery	DE_668.3	44597	13	113	1.19	0.99	1.43	0.0687037	1	Contact dermatitis	Dermatological
Artery	DE_670	44451	159	458	1.02	0.93	1.12	0.62567	1	Seborrheic keratosis	Dermatological
Artery	DE_672	44520	90	527	1.19	1.1	1.3	4.01395e-05	0.31646	Skin changes due to solar radiation	Dermatological
Artery	DE_672.2	44522	88	517	1.2	1.1	1.31	2.4712e-05	0.19483	Skin changes due to chronic exposure to nonionizing radiation	Dermatological
Artery	DE_672.21	44535	75	491	1.21	1.11	1.32	1.40594e-05	0.110845	Actinic keratosis	Dermatological
Artery	DE_674	44565	45	123	1	0.83	1.19	0.982019	1	Disorders of pigmentation	Dermatological
Artery	DE_676	44399	211	291	1.16	1.04	1.3	0.0100316	1	Hypertrophic conditions of skin	Dermatological
Artery	DE_676.2	44477	133	217	1.13	0.99	1.29	0.0636105	1	Scar conditions and fibrosis of skin	Dermatological
Artery	DE_678	44262	348	798	1.04	0.97	1.11	0.292243	1	Other skin and subcutaneous disorders	Dermatological
Artery	DE_679	44443	167	606	1.22	1.13	1.32	8.64558e-07	0.00681617	Skin symptoms	Dermatological
Artery	DE_679.1	44525	85	381	1.3	1.17	1.43	2.53813e-07	0.00200106	Rash and other nonspecific skin eruption	Dermatological
Artery	DE_679.4	44555	55	119	1.24	1.03	1.47	0.0193427	1	Pruritus	Dermatological
Artery	DE_680	44557	53	183	1.27	1.1	1.46	0.000855561	1	Epidermal thickening	Dermatological
Artery	DE_681	44482	128	268	1.16	1.03	1.3	0.0159186	1	Localized swelling, mass and lump of skin and subcutaneous tissue	Dermatological
Artery	DE_682	43928	682	590	0.94	0.87	1.03	0.177113	1	Other follicular disorders	Dermatological
Artery	DE_682.1	44079	531	454	0.93	0.84	1.02	0.112266	1	Cutaneous cyst	Dermatological
Artery	DE_682.11	44446	164	167	1.01	0.87	1.18	0.910641	1	Sebaceous cyst [Epidermal cyst]	Dermatological
Artery	DE_682.12	44230	380	300	0.89	0.79	1	0.0533298	1	Pilar and trichodermal cyst	Dermatological
Artery	DE_685	44568	42	122	1.11	0.93	1.33	0.242902	1	Disorders of sweat glands	Dermatological
Artery	DE_685.8	44569	41	119	1.11	0.93	1.33	0.255594	1	Hyperhidrosis	Dermatological
Artery	DE_686	44530	80	961	1.52	1.43	1.61	1.49968e-41	1.18234e-37	Chronic ulcer of skin	Dermatological
Artery	DE_686.1	44595	15	654	1.5	1.39	1.61	2.51699e-27	1.98439e-23	Pressure ulcer	Dermatological
Artery	DE_686.2	44544	66	411	1.67	1.52	1.82	4.36312e-29	3.43988e-25	Non-pressure chronic ulcer	Dermatological
Artery	DE_688	44499	111	182	1.05	0.9	1.21	0.553554	1	Granulomatous disorder of the skin	Dermatological
Artery	MS_700	44290	320	417	1.1	1	1.21	0.0463222	1	Diffuse diseases of connective tissue	Muscloskeletal
Artery	MS_700.1	44351	259	256	1.07	0.94	1.21	0.303632	1	Lupus	Muscloskeletal
Artery	MS_700.11	44367	243	251	1.11	0.98	1.26	0.0917482	1	Systemic lupus erythematosus [SLE]	Muscloskeletal
Artery	MS_700.12	44577	33	118	0.86	0.72	1.04	0.11392	1	Cutaneous lupus erythematosus	Muscloskeletal
Artery	MS_700.2	44564	46	167	1.17	1.01	1.36	0.0354868	1	Sicca syndrome [Sjogren syndrome]	Muscloskeletal
Artery	MS_703	44568	42	803	1.22	1.14	1.31	1.04432e-08	8.23342e-05	Chrystal arthropathies	Muscloskeletal
Artery	MS_703.1	44571	39	793	1.22	1.14	1.31	2.41226e-08	0.000190183	Gout	Muscloskeletal
Artery	MS_704	44543	67	222	1.16	1.02	1.33	0.022136	1	Systemic vasculitis	Muscloskeletal
Artery	MS_704.5	44591	19	123	1.08	0.9	1.29	0.403711	1	Giant cell arteritis	Muscloskeletal
Artery	MS_705	44453	157	1064	1.2	1.13	1.27	2.64364e-09	2.08424e-05	Rheumatoid arthritis and other inflammatory polyarthropathies	Muscloskeletal
Artery	MS_705.1	44504	106	660	1.26	1.17	1.36	8.92096e-10	7.03328e-06	Rheumatoid arthritis	Muscloskeletal
Artery	MS_705.3	44583	27	409	1.13	1.03	1.25	0.0118982	1	Polymyalgia rheumatica	Muscloskeletal
Artery	MS_706	44583	27	186	1.18	1.02	1.36	0.0217464	1	Inflammatory spondylopathies	Muscloskeletal
Artery	MS_707	44439	171	1869	1.1	1.05	1.15	4.05386e-05	0.319607	Other arthropathies	Muscloskeletal
Artery	MS_708	42990	1620	6432	1.11	1.09	1.14	7.06033e-18	5.56636e-14	Osteoarthritis	Muscloskeletal
Artery	MS_708.1	44491	119	1120	1.12	1.06	1.19	0.000122244	0.963775	Osteoarthritis of more than one site	Muscloskeletal
Artery	MS_709	44002	608	864	1.06	0.99	1.13	0.0860758	1	Acquired deformities of fingers and toes	Muscloskeletal
Artery	MS_709.2	44019	591	845	1.06	0.99	1.13	0.117903	1	Acquired deformities of toe	Muscloskeletal
Artery	MS_709.21	44201	409	583	1.11	1.02	1.2	0.0143289	1	Hallux valgus (Bunion)	Muscloskeletal
Artery	MS_709.22	44517	93	128	0.94	0.79	1.12	0.513303	1	Hallux rigidus	Muscloskeletal
Artery	MS_709.24	44505	105	242	1.17	1.03	1.33	0.0124449	1	Hammer toe	Muscloskeletal
Artery	MS_710	44568	42	115	1.23	1.03	1.47	0.0244638	1	Acquired deformities of limbs	Muscloskeletal
Artery	MS_711	44368	242	156	1.14	0.98	1.33	0.0987008	1	Disorder of patella	Muscloskeletal
Artery	MS_712	44533	77	134	1.11	0.93	1.31	0.235974	1	Joint derangements and related disorders	Muscloskeletal
Artery	MS_713	44413	197	146	1.04	0.88	1.22	0.663843	1	Symptoms related to joints	Muscloskeletal
Artery	MS_713.3	44451	159	110	1.02	0.84	1.23	0.867801	1	Pain in joint	Muscloskeletal
Artery	MS_714	44579	31	238	1.27	1.12	1.44	0.000159579	1	Deforming dorsopathies	Muscloskeletal
Artery	MS_714.3	44600	10	159	1.24	1.07	1.45	0.00550933	1	Scoliosis	Muscloskeletal
Artery	MS_715	44451	159	741	1.09	1.02	1.18	0.0155084	1	Other non-inflammatory spondylopathy	Muscloskeletal
Artery	MS_715.1	44488	122	554	1.06	0.97	1.15	0.196863	1	Spondylosis	Muscloskeletal
Artery	MS_715.4	44571	39	216	1.18	1.04	1.35	0.0125254	1	Spinal stenosis	Muscloskeletal
Artery	MS_716	44115	495	1383	1.11	1.06	1.17	6.71018e-05	0.529031	Intervertebral disc disorder	Muscloskeletal
Artery	MS_716.3	44358	252	882	1.09	1.02	1.16	0.011131	1	Spinal disc displacement (herniation)	Muscloskeletal
Artery	MS_717	44585	25	122	1.08	0.9	1.29	0.415795	1	Other and unspecified dorsopathies	Muscloskeletal
Artery	MS_718	44137	473	1676	1.11	1.06	1.17	1.54772e-05	0.122023	Back pain	Muscloskeletal
Artery	MS_718.2	44551	59	186	1.12	0.97	1.29	0.121137	1	Cervicalgia	Muscloskeletal
Artery	MS_718.4	44358	252	644	1.09	1.01	1.18	0.0312281	1	Low back pain	Muscloskeletal
Artery	MS_718.5	44542	68	340	0.96	0.86	1.07	0.424342	1	Sciatica	Muscloskeletal
Artery	MS_719	44565	45	181	1.14	0.98	1.31	0.088119	1	Disorders of muscle	Muscloskeletal
Artery	MS_721	44219	391	982	1.09	1.02	1.16	0.010446	1	Synoviopathy and bursopathy	Muscloskeletal
Artery	MS_721.1	44483	127	337	1.09	0.98	1.21	0.122084	1	Synovitis and tenosynovitis	Muscloskeletal
Artery	MS_721.11	44523	87	253	1.09	0.96	1.23	0.192052	1	Trigger finger	Muscloskeletal
Artery	MS_721.2	44441	169	239	1.06	0.93	1.2	0.395311	1	Ganglion cyst	Muscloskeletal
Artery	MS_721.5	44543	67	334	1.06	0.95	1.18	0.265822	1	Bursitis	Muscloskeletal
Artery	MS_722	44516	94	424	1.04	0.95	1.15	0.404287	1	Fasciopathy	Muscloskeletal
Artery	MS_722.4	44521	89	370	1.02	0.92	1.13	0.69173	1	Palmar fascial fibromatosis [Dupuytren]	Muscloskeletal
Artery	MS_723	44155	455	1049	1	0.94	1.07	0.932558	1	Enthesopathy/Enthesitis/Tendinopathy	Muscloskeletal
Artery	MS_723.1	44531	79	190	0.95	0.83	1.1	0.522997	1	Adhesive capsulitis of shoulder	Muscloskeletal
Artery	MS_723.2	44479	131	536	1.03	0.95	1.12	0.468617	1	Rotator cuff tear or rupture	Muscloskeletal
Artery	MS_723.6	44398	212	525	0.98	0.9	1.07	0.616528	1	Impingement syndrome of shoulder*	Muscloskeletal
Artery	MS_724	44369	241	706	1.17	1.09	1.26	2.96181e-05	0.233509	Other symptoms and disorders of the soft tissue	Muscloskeletal
Artery	MS_724.1	44600	10	384	1.19	1.08	1.32	0.000465629	1	Myalgia	Muscloskeletal
Artery	MS_726	44524	86	1536	1.21	1.15	1.27	2.48003e-14	1.95525e-10	Osteoporosis and low bone density	Muscloskeletal
Artery	MS_726.1	44528	82	1531	1.21	1.15	1.27	2.02157e-14	1.59381e-10	Osteoporosis	Muscloskeletal
Artery	MS_727	44559	51	513	1.21	1.11	1.32	1.65159e-05	0.130212	Other disorders of bone	Muscloskeletal
Artery	MS_728	44551	59	113	1.17	0.98	1.41	0.08792	1	Chondropathies	Muscloskeletal
Artery	MS_740	44526	84	151	1.18	1.01	1.38	0.0405818	1	Dislocation	Muscloskeletal
Artery	MS_741	44551	59	108	1.12	0.93	1.35	0.247481	1	Sprains and strains	Muscloskeletal
Artery	MS_745	44179	431	328	1.32	1.18	1.46	2.91439e-07	0.0022977	Fractures	Muscloskeletal
Artery	SS_800	42409	2201	3223	1.08	1.04	1.12	1.29832e-05	0.10236	Chest pain	Symptoms
Artery	SS_800.2	44498	112	766	1.08	1.01	1.16	0.0307489	1	Precordial pain	Symptoms
Artery	SS_805	44390	220	822	1.17	1.09	1.25	8.89112e-06	0.0700976	Fever	Symptoms
Artery	SS_807	44449	161	1009	1.26	1.19	1.34	5.66522e-14	4.46646e-10	Malaise and fatigue	Symptoms
Artery	SS_808	44150	460	1669	1.18	1.12	1.24	1.39917e-11	1.10311e-07	Syncope and collapse	Symptoms
Artery	SS_809	44413	197	390	1.21	1.1	1.34	0.000134154	1	Pain	Symptoms
Artery	SS_809.2	44581	29	203	1.23	1.07	1.41	0.00270191	1	Chronic pain	Symptoms
Artery	SS_809.3	44477	133	136	1.18	1	1.39	0.0555949	1	Pain in limb	Symptoms
Artery	SS_810	44607	3	154	1.09	0.93	1.28	0.294748	1	Shock	Symptoms
Artery	SS_812	44507	103	975	1.26	1.18	1.34	3.02986e-13	2.38874e-09	Edema	Symptoms
Artery	SS_814	44568	42	140	1.12	0.95	1.33	0.163791	1	Jaundice	Symptoms
Artery	SS_815	44597	13	222	1.25	1.1	1.42	0.000743779	1	Symptoms and signs concerning food and fluid intake	Symptoms
Artery	SS_819	42791	1819	2093	1.17	1.12	1.22	1.7587e-12	1.38656e-08	General symptoms and other findings	Symptoms
Artery	SS_829	44369	241	1525	1.16	1.1	1.22	4.97913e-09	3.92555e-05	Abnormal findings on examination of blood	Symptoms
Artery	SS_840	43251	1359	5903	1.08	1.05	1.1	2.44267e-08	0.00019258	Allergy	Symptoms
Artery	SS_840.6	43400	1210	5000	1.09	1.06	1.12	4.48893e-09	3.53908e-05	Drug and medical agent allergy	Symptoms
Artery	SS_840.61	43659	951	3069	1.07	1.04	1.11	0.000114943	0.906211	Allergy to other anti-infective agents	Symptoms
Artery	SS_840.611	43804	806	2426	1.06	1.02	1.1	0.00462925	1	Penicillin allergy	Symptoms
Artery	SS_840.612	44463	147	998	1.18	1.11	1.25	1.7193e-07	0.0013555	Allergy to antibiotic agent (excluding penicillin)	Symptoms
Artery	SS_840.613	44555	55	147	1.14	0.97	1.34	0.116346	1	Allergy to sulfonamides	Symptoms
Artery	SS_840.63	44581	29	555	1.12	1.03	1.22	0.00676457	1	Allergy to narcotic agent	Symptoms
Artery	SS_840.64	44455	155	1044	1.14	1.07	1.21	3.88505e-05	0.306297	Allergy to analgesic agent	Symptoms
Artery	SS_840.8	44544	66	527	0.97	0.88	1.05	0.426576	1	Allergies related to other diseases/symptoms	Symptoms
Artery	SS_844	44596	14	239	1.4	1.23	1.58	1.02495e-07	0.00080807	Wheelchair dependence	Symptoms
Artery	SS_847	44546	64	141	1.64	1.4	1.91	4.16086e-10	3.28042e-06	Transplated organ	Symptoms
Liver	ID_002	44400	210	564	1.33	1.23	1.44	3.14471e-12	2.47929e-08	Staphylococcus	Infections
Liver	ID_002.1	44456	154	391	1.36	1.24	1.5	1.72068e-10	1.35659e-06	Staphylococcus aureus	Infections
Liver	ID_003	44514	96	879	1.19	1.11	1.27	3.79156e-07	0.00298927	Escherichia coli	Infections
Liver	ID_004	44481	129	384	1.27	1.15	1.4	1.65684e-06	0.0130625	Streptococcus	Infections
Liver	ID_008	44610	0	314	0.94	0.84	1.05	0.296157	1	Helicobacter [H. pylori]	Infections
Liver	ID_009	44573	37	258	1.28	1.14	1.44	4.44867e-05	0.350733	Pseudomonas	Infections
Liver	ID_011	44597	13	182	1.37	1.19	1.58	1.01557e-05	0.0800673	Klebsiella	Infections
Liver	ID_015	44567	43	149	1.44	1.23	1.67	3.8689e-06	0.0305024	Clostridium	Infections
Liver	ID_015.2	44567	43	146	1.44	1.23	1.68	4.07318e-06	0.0321129	Clostridium difficile	Infections
Liver	ID_052	44546	64	200	1.14	1	1.31	0.0552852	1	Herpesvirus	Infections
Liver	ID_052.3	44576	34	119	1.06	0.89	1.27	0.508769	1	Varicella zoster virus	Infections
Liver	ID_052.32	44582	28	115	1.04	0.86	1.24	0.711741	1	Herpes zoster	Infections
Liver	ID_056	44508	102	109	0.93	0.77	1.13	0.469296	1	Human papillomavirus	Infections
Liver	ID_059	44610	0	821	1.13	1.06	1.21	0.00041827	1	Coronavirus	Infections
Liver	ID_059.1	44610	0	811	1.13	1.05	1.21	0.000533121	1	Sars-CoV-2*	Infections
Liver	ID_061	44600	10	199	1.22	1.06	1.4	0.00503928	1	Influenza virus	Infections
Liver	ID_070	44540	70	723	1.19	1.1	1.28	3.73663e-06	0.0294596	Candidiasis	Infections
Liver	ID_089	43111	1499	4588	1.16	1.13	1.2	7.69387e-24	6.06585e-20	Infections	Infections
Liver	ID_089.1	43585	1025	2924	1.18	1.13	1.22	2.732e-18	2.15391e-14	Bacterial infections	Infections
Liver	ID_089.2	44167	443	1763	1.16	1.11	1.22	3.08254e-10	2.43027e-06	Viral infections	Infections
Liver	ID_089.3	44518	92	852	1.19	1.11	1.27	5.80683e-07	0.00457811	Fungal infections	Infections
Liver	ID_091	44577	33	193	1.24	1.08	1.43	0.00223574	1	Gangrene	Infections
Liver	ID_092	44462	148	1657	1.26	1.2	1.32	1.0368e-21	8.17412e-18	Bacteremia, Sepsis, and SIRS	Infections
Liver	ID_092.2	44465	145	1627	1.26	1.2	1.32	2.87206e-21	2.26433e-17	Sepsis	Infections
Liver	ID_097	44610	0	409	1.25	1.14	1.38	4.03367e-06	0.0318015	Drug resistant microorganisms	Infections
Liver	ID_097.2	44610	0	171	1.2	1.03	1.39	0.016097	1	Resistance to penicillins	Infections
Liver	ID_097.3	44610	0	155	1.19	1.02	1.39	0.0286729	1	Resistance to beta lactam antibiotics	Infections
[truncated: 5,886 more rows]

## Sheet: Table S7
Table S7: Associations between organ-specific aging and 16 chronic diseases.
Organ	Disease	HR	CI_lower	CI_upper	p.value	p.correct
Protein	IHD	1.18	1.14	1.21	2.8689e-23	5.50828e-21
Adipose	IHD	1.22	1.18	1.26	7.17809e-37	1.37819e-34
Artery	IHD	1.15	1.12	1.19	2.80495e-18	5.38551e-16
Brain	IHD	1.24	1.2	1.28	2.18127e-39	4.18804e-37
Heart	IHD	1.29	1.26	1.33	2.94409e-64	5.65266e-62
Immune	IHD	1.18	1.14	1.21	2.85739e-23	5.4862e-21
Intestine	IHD	1.26	1.22	1.3	1.09182e-46	2.09629e-44
Kidney	IHD	1.26	1.23	1.3	4.37483e-62	8.39968e-60
Liver	IHD	1.19	1.16	1.23	4.44875e-28	8.5416e-26
Lung	IHD	1.18	1.14	1.22	4.65475e-24	8.93711e-22
Muscle	IHD	1.12	1.08	1.15	1.7126e-11	3.2882e-09
Pancreas	IHD	1.15	1.12	1.19	1.15217e-18	2.21216e-16
Protein	Hypertensive	1.15	1.13	1.17	1.43075e-47	2.74704e-45
Adipose	Hypertensive	1.25	1.22	1.27	7.11337e-123	1.36577e-120
Artery	Hypertensive	1.07	1.05	1.09	3.46146e-12	6.646e-10
Brain	Hypertensive	1.15	1.13	1.17	3.57375e-46	6.8616e-44
Heart	Hypertensive	1.13	1.11	1.15	4.10273e-36	7.87724e-34
Immune	Hypertensive	1.16	1.14	1.18	1.19522e-55	2.29481e-53
Intestine	Hypertensive	1.21	1.19	1.23	3.54194e-89	6.80052e-87
Kidney	Hypertensive	1.22	1.2	1.25	6.92035e-114	1.32871e-111
Liver	Hypertensive	1.14	1.11	1.16	6.18773e-41	1.18804e-38
Lung	Hypertensive	1.09	1.07	1.11	8.89253e-19	1.70737e-16
Muscle	Hypertensive	1.09	1.07	1.11	1.15783e-20	2.22303e-18
Pancreas	Hypertensive	1.13	1.11	1.15	3.85322e-36	7.39819e-34
Protein	Stroke	1.23	1.17	1.31	7.95291e-13	1.52696e-10
Adipose	Stroke	1.18	1.12	1.25	2.68449e-09	5.15423e-07
Artery	Stroke	1.2	1.14	1.28	1.85632e-10	3.56414e-08
Brain	Stroke	1.44	1.36	1.53	1.02576e-36	1.96945e-34
Heart	Stroke	1.36	1.29	1.43	2.70317e-32	5.19009e-30
Immune	Stroke	1.23	1.16	1.3	1.8985e-12	3.64512e-10
Intestine	Stroke	1.33	1.26	1.41	6.05478e-23	1.16252e-20
Kidney	Stroke	1.15	1.09	1.21	8.3704e-08	1.60712e-05
Liver	Stroke	1.17	1.1	1.24	1.24238e-07	2.38537e-05
Lung	Stroke	1.22	1.15	1.29	7.21457e-12	1.3852e-09
Muscle	Stroke	1.08	1.02	1.14	0.00880625	1
Pancreas	Stroke	1.31	1.24	1.38	3.83654e-22	7.36615e-20
Protein	COPD	1.27	1.22	1.33	6.65769e-30	1.27828e-27
Adipose	COPD	1.24	1.19	1.29	1.08e-26	2.07359e-24
Artery	COPD	1.2	1.15	1.25	2.59494e-17	4.98229e-15
Brain	COPD	1.47	1.41	1.53	2.17756e-76	4.18092e-74
Heart	COPD	1.18	1.13	1.22	3.20427e-16	6.1522e-14
Immune	COPD	1.29	1.24	1.34	8.19295e-33	1.57305e-30
Intestine	COPD	1.33	1.28	1.39	1.05924e-41	2.03373e-39
Kidney	COPD	1.32	1.28	1.37	1.11581e-60	2.14235e-58
Liver	COPD	1.23	1.18	1.28	6.30155e-22	1.2099e-19
Lung	COPD	1.48	1.42	1.54	4.06735e-82	7.80931e-80
Muscle	COPD	1.22	1.17	1.27	7.60013e-21	1.45922e-18
Pancreas	COPD	1.39	1.34	1.44	1.9972e-63	3.83462e-61
Protein	CKD	1.35	1.3	1.41	1.63673e-48	3.14253e-46
Adipose	CKD	1.93	1.87	1.99	0	0
Artery	CKD	1.49	1.43	1.55	7.60601e-88	1.46035e-85
Brain	CKD	1.58	1.52	1.64	8.06746e-114	1.54895e-111
Heart	CKD	1.59	1.53	1.64	8.48396e-161	1.62892e-158
Immune	CKD	1.66	1.6	1.73	1.48977e-141	2.86035e-139
Intestine	CKD	1.94	1.86	2.01	1.13674e-243	2.18254e-241
Kidney	CKD	1.67	1.63	1.71	0	0
Liver	CKD	1.56	1.5	1.62	4.68718e-115	8.99939e-113
Lung	CKD	1.61	1.55	1.68	5.68031e-136	1.09062e-133
Muscle	CKD	1.43	1.38	1.49	5.06425e-76	9.72335e-74
Pancreas	CKD	1.8	1.74	1.86	1.33523e-267	2.56363e-265
Protein	Dementia	1.36	1.29	1.44	7.88413e-26	1.51375e-23
Adipose	Dementia	1.08	1.02	1.14	0.0100188	1
Artery	Dementia	1.16	1.1	1.23	4.46936e-07	8.58118e-05
Brain	Dementia	1.88	1.78	1.99	7.42867e-118	1.42631e-115
Heart	Dementia	1.2	1.14	1.26	1.21114e-11	2.32538e-09
Immune	Dementia	1.15	1.08	1.22	3.03119e-06	0.000581989
Intestine	Dementia	1.11	1.04	1.17	0.000911685	0.175044
Kidney	Dementia	1.16	1.1	1.22	3.44155e-08	6.60778e-06
Liver	Dementia	1.15	1.09	1.22	2.26758e-06	0.000435376
Lung	Dementia	1.04	0.98	1.1	0.244113	1
Muscle	Dementia	1.15	1.08	1.21	3.61872e-06	0.000694794
Pancreas	Dementia	1.1	1.03	1.16	0.00174124	0.334318
Protein	Parkinsonism	1.09	1	1.2	0.0566713	1
Adipose	Parkinsonism	0.93	0.84	1.02	0.114686	1
Artery	Parkinsonism	1.07	0.98	1.18	0.130047	1
Brain	Parkinsonism	1.3	1.19	1.43	1.37846e-08	2.64665e-06
Heart	Parkinsonism	1.08	0.99	1.17	0.0848519	1
Immune	Parkinsonism	1.04	0.95	1.14	0.413998	1
Intestine	Parkinsonism	0.98	0.89	1.07	0.632994	1
Kidney	Parkinsonism	1.09	1	1.19	0.0412601	1
Liver	Parkinsonism	0.94	0.86	1.04	0.220127	1
Lung	Parkinsonism	0.93	0.85	1.02	0.122533	1
Muscle	Parkinsonism	1.08	0.99	1.19	0.0897126	1
Pancreas	Parkinsonism	0.94	0.86	1.03	0.190098	1
Protein	Multiple Sclerosis	1.27	1.1	1.47	0.00108592	0.208497
Adipose	Multiple Sclerosis	0.98	0.85	1.14	0.831415	1
Artery	Multiple Sclerosis	1.09	0.94	1.26	0.276655	1
Brain	Multiple Sclerosis	1.6	1.39	1.83	3.37691e-11	6.48367e-09
Heart	Multiple Sclerosis	1.09	0.93	1.26	0.286913	1
Immune	Multiple Sclerosis	1.08	0.93	1.25	0.314032	1
Intestine	Multiple Sclerosis	1.06	0.92	1.23	0.412241	1
Kidney	Multiple Sclerosis	1.06	0.91	1.23	0.461115	1
Liver	Multiple Sclerosis	1.02	0.88	1.18	0.777423	1
Lung	Multiple Sclerosis	1.22	1.05	1.4	0.00775624	1
Muscle	Multiple Sclerosis	1.05	0.91	1.22	0.513514	1
Pancreas	Multiple Sclerosis	1.05	0.91	1.22	0.513981	1
Protein	Diabetes	1.15	1.11	1.19	1.08198e-14	2.07741e-12
Adipose	Diabetes	1.58	1.53	1.63	1.91744e-187	3.68148e-185
Artery	Diabetes	0.94	0.91	0.97	0.000723628	0.138937
Brain	Diabetes	1.41	1.36	1.46	3.51032e-87	6.73981e-85
Heart	Diabetes	0.98	0.95	1.02	0.283734	1
Immune	Diabetes	1.44	1.39	1.49	7.13651e-97	1.37021e-94
Intestine	Diabetes	1.55	1.5	1.6	4.54282e-144	8.72221e-142
Kidney	Diabetes	1.54	1.51	1.58	1.66589e-260	3.19851e-258
Liver	Diabetes	1.17	1.13	1.21	5.13258e-18	9.85455e-16
Lung	Diabetes	1.15	1.11	1.19	4.06223e-15	7.79949e-13
Muscle	Diabetes	1.11	1.07	1.15	4.82488e-09	9.26378e-07
Pancreas	Diabetes	1.31	1.27	1.35	1.22919e-56	2.36004e-54
Protein	Cirrhosis	1.36	1.22	1.51	3.12186e-08	5.99396e-06
Adipose	Cirrhosis	1.68	1.54	1.84	8.27873e-30	1.58952e-27
Artery	Cirrhosis	1.57	1.42	1.74	1.48097e-17	2.84345e-15
Brain	Cirrhosis	1.7	1.54	1.88	2.18757e-24	4.20013e-22
Heart	Cirrhosis	1.47	1.34	1.62	1.18954e-15	2.28391e-13
Immune	Cirrhosis	1.89	1.71	2.09	2.1082e-34	4.04774e-32
Intestine	Cirrhosis	1.9	1.71	2.1	2.99983e-35	5.75967e-33
Kidney	Cirrhosis	1.63	1.51	1.75	2.02504e-39	3.88808e-37
Liver	Cirrhosis	1.55	1.4	1.71	3.39444e-17	6.51732e-15
Lung	Cirrhosis	1.41	1.27	1.57	1.35524e-10	2.60207e-08
Muscle	Cirrhosis	1.02	0.92	1.15	0.665726	1
Pancreas	Cirrhosis	1.64	1.5	1.8	4.35925e-26	8.36976e-24
Protein	Osteoarthritis	1.13	1.1	1.16	6.43856e-25	1.2362e-22
Adipose	Osteoarthritis	1.2	1.17	1.22	3.4782e-56	6.67814e-54
Artery	Osteoarthritis	1.1	1.08	1.13	3.41428e-17	6.55541e-15
Brain	Osteoarthritis	1.11	1.09	1.14	1.22284e-19	2.34786e-17
Heart	Osteoarthritis	1.04	1.02	1.07	0.000342013	0.0656664
Immune	Osteoarthritis	1.13	1.1	1.15	4.50136e-24	8.6426e-22
Intestine	Osteoarthritis	1.15	1.12	1.17	6.48259e-31	1.24466e-28
Kidney	Osteoarthritis	1.12	1.09	1.14	8.05205e-24	1.54599e-21
Liver	Osteoarthritis	1.08	1.06	1.11	6.12488e-11	1.17598e-08
Lung	Osteoarthritis	1.06	1.04	1.09	1.78985e-07	3.43652e-05
Muscle	Osteoarthritis	1.12	1.1	1.15	1.5418e-23	2.96025e-21
Pancreas	Osteoarthritis	1.05	1.03	1.08	1.96188e-05	0.00376682
Protein	Osteoporosis	1.43	1.24	1.65	7.4329e-07	0.000142712
Adipose	Osteoporosis	1.15	1	1.32	0.0534408	1
Artery	Osteoporosis	1.39	1.21	1.59	2.75777e-06	0.000529491
Brain	Osteoporosis	1.39	1.21	1.6	5.31923e-06	0.00102129
Heart	Osteoporosis	1.3	1.14	1.47	6.38978e-05	0.0122684
Immune	Osteoporosis	1.29	1.11	1.48	0.000585852	0.112484
Intestine	Osteoporosis	1.19	1.03	1.37	0.0176876	1
Kidney	Osteoporosis	1.12	0.98	1.27	0.0912011	1
Liver	Osteoporosis	1.16	1.01	1.34	0.0405981	1
Lung	Osteoporosis	1.12	0.98	1.3	0.106443	1
Muscle	Osteoporosis	1.31	1.15	1.5	7.12177e-05	0.0136738
Pancreas	Osteoporosis	1.19	1.03	1.36	0.0145869	1
Protein	Schizophrenia	1.05	0.88	1.26	0.555983	1
Adipose	Schizophrenia	1.27	1.07	1.49	0.00517466	0.993535
Artery	Schizophrenia	0.87	0.73	1.05	0.139825	1
Brain	Schizophrenia	1.26	1.06	1.5	0.00937837	1
Heart	Schizophrenia	1.16	0.98	1.38	0.0884448	1
Immune	Schizophrenia	1.21	1.02	1.45	0.0303719	1
Intestine	Schizophrenia	1.16	0.98	1.38	0.0909629	1
Kidney	Schizophrenia	1.24	1.06	1.45	0.00694453	1
Liver	Schizophrenia	1.03	0.87	1.23	0.719718	1
Lung	Schizophrenia	1.22	1.02	1.45	0.026685	1
Muscle	Schizophrenia	1.16	0.98	1.38	0.0904981	1
Pancreas	Schizophrenia	1.31	1.11	1.55	0.00124578	0.23919
Protein	Depression	1.13	1.09	1.17	5.41371e-10	1.03943e-07
Adipose	Depression	1.24	1.2	1.29	1.56185e-31	2.99875e-29
Artery	Depression	1.16	1.11	1.2	5.01763e-14	9.63385e-12
Brain	Depression	1.27	1.22	1.32	1.92166e-34	3.68958e-32
Heart	Depression	1.08	1.04	1.13	3.59414e-05	0.00690076
Immune	Depression	1.19	1.15	1.24	1.44556e-19	2.77547e-17
Intestine	Depression	1.22	1.18	1.27	3.67405e-25	7.05418e-23
Kidney	Depression	1.16	1.12	1.2	3.32424e-17	6.38254e-15
Liver	Depression	1.1	1.06	1.14	2.00037e-06	0.000384071
Lung	Depression	1.13	1.09	1.18	9.00097e-11	1.72819e-08
Muscle	Depression	1.1	1.06	1.14	1.25977e-06	0.000241877
Pancreas	Depression	1.12	1.08	1.16	5.40172e-09	1.03713e-06
Protein	Bipolar disorder	1.04	0.86	1.26	0.651117	1
Adipose	Bipolar disorder	1.36	1.14	1.61	0.000470205	0.0902794
Artery	Bipolar disorder	1	0.83	1.21	0.9873	1
Brain	Bipolar disorder	1.34	1.11	1.61	0.00189976	0.364753
Heart	Bipolar disorder	0.95	0.78	1.16	0.601939	1
Immune	Bipolar disorder	1.23	1.02	1.48	0.0317459	1
Intestine	Bipolar disorder	1.52	1.27	1.82	4.46998e-06	0.000858236
Kidney	Bipolar disorder	1.23	1.04	1.46	0.0134906	1
Liver	Bipolar disorder	1.13	0.94	1.36	0.200859	1
Lung	Bipolar disorder	1.29	1.07	1.55	0.006919	1
Muscle	Bipolar disorder	1.41	1.19	1.69	0.000117145	0.0224918
Pancreas	Bipolar disorder	1.46	1.23	1.72	1.47586e-05	0.00283366
Protein	Cancer	1.1	1.08	1.13	1.73789e-15	3.33674e-13
Adipose	Cancer	1.02	1	1.04	0.112193	1
Artery	Cancer	1.03	1.01	1.06	0.013708	1
Brain	Cancer	1.05	1.03	1.08	3.47065e-05	0.00666365
Heart	Cancer	1.03	1.01	1.05	0.0112097	1
Immune	Cancer	1.05	1.03	1.08	1.7813e-05	0.0034201
Intestine	Cancer	1.04	1.02	1.07	0.000428518	0.0822755
Kidney	Cancer	1.01	0.99	1.04	0.243517	1
Liver	Cancer	1.04	1.01	1.06	0.0044101	0.846739
Lung	Cancer	1.03	1	1.05	0.0296381	1
Muscle	Cancer	1.05	1.02	1.07	0.000116081	0.0222875
Pancreas	Cancer	1.09	1.06	1.11	1.06511e-12	2.04501e-10

## Sheet: Table S8
Table S8: Associations between organ-specific aging and 16 chronic diseases in extreme agers.
Organ	Disease	HR	CI_lower	CI_upper	p.value	p.correct
Protein-	IHD	0.9	0.82	0.99	0.0271348	1
Protein+	IHD	1.38	1.27	1.5	3.27342e-14	1.25699e-11
Adipose-	IHD	0.83	0.76	0.92	0.000291202	0.111821
Adipose+	IHD	1.5	1.38	1.63	5.55917e-22	2.13472e-19
Artery-	IHD	0.92	0.84	1.01	0.0661764	1
Artery+	IHD	1.35	1.24	1.47	4.86922e-12	1.86978e-09
Brain-	IHD	0.83	0.76	0.92	0.000251093	0.0964198
Brain+	IHD	1.56	1.44	1.7	3.80379e-26	1.46066e-23
Heart-	IHD	0.89	0.81	0.98	0.0212853	1
Heart+	IHD	1.81	1.67	1.96	3.64624e-46	1.40016e-43
Immune-	IHD	0.85	0.77	0.93	0.000559507	0.214851
Immune+	IHD	1.35	1.24	1.47	4.64051e-12	1.78195e-09
Intestine-	IHD	0.81	0.74	0.89	2.72938e-05	0.0104808
Intestine+	IHD	1.54	1.42	1.67	1.55187e-25	5.95919e-23
Kidney-	IHD	0.88	0.79	0.97	0.0122313	1
Kidney+	IHD	1.77	1.63	1.92	1.53922e-41	5.91062e-39
Liver-	IHD	0.81	0.73	0.89	1.7028e-05	0.00653877
Liver+	IHD	1.37	1.26	1.49	2.90835e-13	1.1168e-10
Lung-	IHD	0.93	0.85	1.02	0.125836	1
Lung+	IHD	1.44	1.33	1.57	7.22694e-18	2.77515e-15
Muscle-	IHD	0.92	0.83	1.01	0.0793299	1
Muscle+	IHD	1.37	1.26	1.49	1.15372e-13	4.43029e-11
Pancreas-	IHD	0.95	0.87	1.04	0.287938	1
Pancreas+	IHD	1.42	1.31	1.55	3.3605e-16	1.29043e-13
Protein-	Hypertensive	0.89	0.85	0.94	3.19181e-05	0.0122565
Protein+	Hypertensive	1.35	1.29	1.42	4.91715e-34	1.88819e-31
Adipose-	Hypertensive	0.8	0.76	0.85	6.45054e-15	2.47701e-12
Adipose+	Hypertensive	1.56	1.48	1.64	1.86887e-70	7.17646e-68
Artery-	Hypertensive	0.98	0.94	1.04	0.561776	1
Artery+	Hypertensive	1.22	1.16	1.29	1.02475e-14	3.93504e-12
Brain-	Hypertensive	0.89	0.85	0.94	3.36284e-05	0.0129133
Brain+	Hypertensive	1.31	1.24	1.37	7.97978e-25	3.06424e-22
Heart-	Hypertensive	1	0.95	1.05	0.898543	1
Heart+	Hypertensive	1.4	1.33	1.47	1.25206e-37	4.80793e-35
Immune-	Hypertensive	0.86	0.82	0.91	6.46844e-08	2.48388e-05
Immune+	Hypertensive	1.36	1.29	1.42	1.02304e-33	3.92845e-31
Intestine-	Hypertensive	0.84	0.79	0.88	1.86542e-10	7.16322e-08
Intestine+	Hypertensive	1.43	1.36	1.5	1.21749e-46	4.67517e-44
Kidney-	Hypertensive	1.19	1.13	1.26	9.87112e-11	3.79051e-08
Kidney+	Hypertensive	2.09	1.99	2.19	5.4462e-185	2.09134e-182
Liver-	Hypertensive	0.91	0.86	0.96	0.000291592	0.111971
Liver+	Hypertensive	1.32	1.25	1.38	2.81152e-27	1.07962e-24
Lung-	Hypertensive	0.97	0.92	1.02	0.267592	1
Lung+	Hypertensive	1.26	1.19	1.32	5.4164e-19	2.0799e-16
Muscle-	Hypertensive	0.94	0.89	0.99	0.0165548	1
Muscle+	Hypertensive	1.26	1.2	1.32	2.28682e-19	8.78137e-17
Pancreas-	Hypertensive	0.96	0.91	1.01	0.146053	1
Pancreas+	Hypertensive	1.33	1.27	1.4	3.70361e-29	1.42219e-26
Protein-	Stroke	0.83	0.69	0.99	0.0334101	1
Protein+	Stroke	1.57	1.36	1.82	7.85382e-10	3.01587e-07
Adipose-	Stroke	1.02	0.86	1.2	0.823666	1
Adipose+	Stroke	1.45	1.24	1.68	1.93071e-06	0.000741392
Artery-	Stroke	0.98	0.83	1.16	0.852457	1
Artery+	Stroke	1.58	1.36	1.83	1.26372e-09	4.85267e-07
Brain-	Stroke	0.69	0.57	0.85	0.000274032	0.105228
Brain+	Stroke	2.01	1.75	2.31	2.19575e-23	8.43167e-21
Heart-	Stroke	0.94	0.79	1.12	0.478207	1
Heart+	Stroke	1.94	1.69	2.23	9.08431e-21	3.48837e-18
Immune-	Stroke	0.87	0.73	1.04	0.128774	1
Immune+	Stroke	1.52	1.32	1.76	1.52212e-08	5.84493e-06
Intestine-	Stroke	0.77	0.64	0.93	0.00548784	1
Intestine+	Stroke	1.74	1.51	2	1.50237e-14	5.7691e-12
Kidney-	Stroke	1.07	0.9	1.27	0.459059	1
Kidney+	Stroke	1.59	1.36	1.84	1.80504e-09	6.93137e-07
Liver-	Stroke	0.78	0.65	0.93	0.00576409	1
Liver+	Stroke	1.27	1.09	1.48	0.0019164	0.735897
Lung-	Stroke	0.96	0.8	1.13	0.603898	1
Lung+	Stroke	1.64	1.42	1.9	1.69139e-11	6.49494e-09
Muscle-	Stroke	0.9	0.76	1.08	0.258938	1
Muscle+	Stroke	1.07	0.91	1.26	0.423411	1
Pancreas-	Stroke	0.89	0.74	1.06	0.180934	1
Pancreas+	Stroke	1.77	1.53	2.04	3.95746e-15	1.51966e-12
Protein-	COPD	0.79	0.69	0.9	0.000320878	0.123217
Protein+	COPD	1.56	1.4	1.73	1.10529e-16	4.24433e-14
Adipose-	COPD	0.93	0.82	1.05	0.242527	1
Adipose+	COPD	1.69	1.52	1.87	1.60935e-22	6.17991e-20
Artery-	COPD	0.91	0.8	1.02	0.115464	1
Artery+	COPD	1.43	1.29	1.6	7.31085e-11	2.80737e-08
Brain-	COPD	0.7	0.61	0.81	1.15841e-06	0.000444829
Brain+	COPD	2.17	1.96	2.39	6.56753e-54	2.52193e-51
Heart-	COPD	0.98	0.86	1.1	0.702488	1
Heart+	COPD	1.41	1.26	1.57	9.8119e-10	3.76777e-07
Immune-	COPD	0.78	0.69	0.9	0.000325088	0.124834
Immune+	COPD	1.63	1.47	1.81	1.81796e-20	6.98095e-18
Intestine-	COPD	0.74	0.65	0.85	1.56791e-05	0.00602077
Intestine+	COPD	1.75	1.58	1.94	4.19616e-27	1.61133e-24
Kidney-	COPD	0.7	0.6	0.81	1.67881e-06	0.000644662
Kidney+	COPD	1.9	1.71	2.1	4.31194e-35	1.65579e-32
Liver-	COPD	0.78	0.68	0.89	0.000232331	0.0892151
Liver+	COPD	1.52	1.37	1.69	4.3391e-15	1.66621e-12
Lung-	COPD	0.84	0.74	0.97	0.0140655	1
Lung+	COPD	2.24	2.03	2.47	4.16438e-60	1.59912e-57
Muscle-	COPD	0.8	0.7	0.92	0.00126253	0.484811
Muscle+	COPD	1.42	1.28	1.58	1.21507e-10	4.66585e-08
Pancreas-	COPD	0.75	0.65	0.86	4.36358e-05	0.0167562
Pancreas+	COPD	1.92	1.73	2.12	4.78413e-37	1.83711e-34
Protein-	CKD	0.78	0.69	0.88	0.000108726	0.0417509
Protein+	CKD	1.74	1.58	1.93	4.83498e-28	1.85663e-25
Adipose-	CKD	0.46	0.38	0.55	8.2155e-18	3.15475e-15
Adipose+	CKD	3.72	3.41	4.05	4.76966e-199	1.83155e-196
Artery-	CKD	0.76	0.67	0.87	5.7425e-05	0.0220512
Artery+	CKD	2.12	1.93	2.33	3.68277e-54	1.41418e-51
Brain-	CKD	0.72	0.63	0.83	4.21319e-06	0.00161787
Brain+	CKD	2.43	2.22	2.67	1.49608e-77	5.74494e-75
Heart-	CKD	0.82	0.72	0.94	0.00480015	1
Heart+	CKD	2.68	2.45	2.94	3.37214e-101	1.2949e-98
Immune-	CKD	0.61	0.53	0.71	4.53481e-11	1.74137e-08
Immune+	CKD	2.44	2.22	2.67	1.63025e-81	6.26018e-79
Intestine-	CKD	0.49	0.42	0.58	3.79364e-17	1.45676e-14
Intestine+	CKD	3.04	2.79	3.32	1.62103e-136	6.22476e-134
Kidney-	CKD	0.55	0.46	0.65	1.14705e-11	4.40468e-09
Kidney+	CKD	3.7	3.39	4.03	4.33711e-194	1.66545e-191
Liver-	CKD	0.61	0.53	0.71	5.48478e-11	2.10616e-08
Liver+	CKD	2.14	1.95	2.35	8.09348e-58	3.10789e-55
Lung-	CKD	0.57	0.49	0.66	2.72861e-13	1.04779e-10
Lung+	CKD	2.24	2.05	2.46	4.6776e-66	1.7962e-63
Muscle-	CKD	0.72	0.63	0.83	6.32708e-06	0.0024296
Muscle+	CKD	2.08	1.89	2.29	2.55502e-52	9.81129e-50
Pancreas-	CKD	0.57	0.49	0.66	1.60817e-12	6.17537e-10
Pancreas+	CKD	2.95	2.7	3.22	8.35132e-127	3.20691e-124
Protein-	Dementia	0.78	0.66	0.93	0.00669699	1
Protein+	Dementia	1.71	1.48	1.98	3.47119e-13	1.33294e-10
Adipose-	Dementia	1.08	0.92	1.27	0.318666	1
Adipose+	Dementia	1.25	1.06	1.47	0.00814257	1
Artery-	Dementia	0.88	0.75	1.04	0.140473	1
Artery+	Dementia	1.4	1.2	1.63	1.94509e-05	0.00746915
Brain-	Dementia	0.38	0.3	0.5	4.8925e-13	1.87872e-10
Brain+	Dementia	3.03	2.67	3.43	9.4747e-67	3.63828e-64
Heart-	Dementia	0.94	0.79	1.12	0.487984	1
Heart+	Dementia	1.59	1.38	1.83	2.81407e-10	1.0806e-07
Immune-	Dementia	0.83	0.7	0.99	0.0341937	1
Immune+	Dementia	1.21	1.03	1.42	0.017979	1
Intestine-	Dementia	0.89	0.75	1.06	0.182477	1
Intestine+	Dementia	1.25	1.07	1.47	0.00582026	1
Kidney-	Dementia	0.87	0.73	1.05	0.144427	1
Kidney+	Dementia	1.42	1.22	1.65	4.88384e-06	0.00187539
Liver-	Dementia	1	0.85	1.18	0.985036	1
Liver+	Dementia	1.34	1.15	1.56	0.000230827	0.0886376
Lung-	Dementia	1.03	0.87	1.21	0.73965	1
Lung+	Dementia	1.22	1.04	1.43	0.0158951	1
Muscle-	Dementia	0.93	0.78	1.11	0.399365	1
Muscle+	Dementia	1.37	1.18	1.59	4.87487e-05	0.0187195
Pancreas-	Dementia	0.84	0.71	1	0.0505586	1
Pancreas+	Dementia	1.2	1.02	1.41	0.0260506	1
Protein-	Parkinsonism	0.95	0.74	1.23	0.719203	1
Protein+	Parkinsonism	1.28	1	1.63	0.0509151	1
Adipose-	Parkinsonism	1.15	0.9	1.46	0.277323	1
Adipose+	Parkinsonism	0.99	0.75	1.31	0.953598	1
Artery-	Parkinsonism	1.08	0.84	1.39	0.525587	1
Artery+	Parkinsonism	1.35	1.06	1.73	0.0168432	1
Brain-	Parkinsonism	0.66	0.48	0.9	0.00852424	1
Brain+	Parkinsonism	1.83	1.47	2.29	9.81594e-08	3.76932e-05
Heart-	Parkinsonism	1.13	0.88	1.45	0.344557	1
Heart+	Parkinsonism	1.18	0.91	1.52	0.205394	1
Immune-	Parkinsonism	1	0.78	1.29	0.978107	1
Immune+	Parkinsonism	0.99	0.76	1.3	0.960709	1
Intestine-	Parkinsonism	1.04	0.81	1.34	0.742051	1
Intestine+	Parkinsonism	0.97	0.74	1.28	0.825635	1
Kidney-	Parkinsonism	0.84	0.63	1.12	0.243704	1
Kidney+	Parkinsonism	1.19	0.93	1.53	0.170736	1
Liver-	Parkinsonism	1.07	0.84	1.37	0.58373	1
Liver+	Parkinsonism	0.8	0.6	1.07	0.127095	1
Lung-	Parkinsonism	1.08	0.84	1.39	0.545793	1
Lung+	Parkinsonism	1.01	0.78	1.33	0.91306	1
Muscle-	Parkinsonism	1.28	0.99	1.64	0.0560823	1
Muscle+	Parkinsonism	1.42	1.12	1.81	0.00430203	1
Pancreas-	Parkinsonism	1.24	0.97	1.58	0.0799509	1
Pancreas+	Parkinsonism	1.16	0.89	1.5	0.279173	1
Protein-	Multiple Sclerosis	0.52	0.3	0.89	0.016504	1
Protein+	Multiple Sclerosis	1.41	0.98	2.02	0.066015	1
Adipose-	Multiple Sclerosis	1.16	0.77	1.74	0.477408	1
Adipose+	Multiple Sclerosis	1.17	0.77	1.76	0.459072	1
Artery-	Multiple Sclerosis	1.05	0.69	1.6	0.803747	1
Artery+	Multiple Sclerosis	1.44	0.99	2.1	0.0584015	1
Brain-	Multiple Sclerosis	0.67	0.39	1.15	0.143824	1
Brain+	Multiple Sclerosis	2.74	1.99	3.78	7.78192e-10	2.98826e-07
Heart-	Multiple Sclerosis	0.55	0.32	0.96	0.0338493	1
Heart+	Multiple Sclerosis	1.09	0.72	1.65	0.672427	1
Immune-	Multiple Sclerosis	0.77	0.49	1.21	0.260831	1
Immune+	Multiple Sclerosis	1.1	0.74	1.64	0.633127	1
Intestine-	Multiple Sclerosis	0.91	0.6	1.39	0.674402	1
Intestine+	Multiple Sclerosis	1.05	0.7	1.59	0.806051	1
Kidney-	Multiple Sclerosis	0.98	0.6	1.58	0.925864	1
Kidney+	Multiple Sclerosis	1.48	0.99	2.22	0.0564568	1
Liver-	Multiple Sclerosis	0.74	0.47	1.17	0.195318	1
Liver+	Multiple Sclerosis	0.78	0.5	1.23	0.290061	1
Lung-	Multiple Sclerosis	0.73	0.45	1.19	0.20564	1
Lung+	Multiple Sclerosis	1.43	0.98	2.07	0.0638719	1
Muscle-	Multiple Sclerosis	1.04	0.68	1.6	0.861236	1
Muscle+	Multiple Sclerosis	1.09	0.72	1.65	0.681447	1
Pancreas-	Multiple Sclerosis	1.15	0.76	1.72	0.509667	1
Pancreas+	Multiple Sclerosis	1.08	0.71	1.65	0.717903	1
Protein-	Diabetes	1.04	0.94	1.15	0.439679	1
Protein+	Diabetes	1.53	1.4	1.67	4.5598e-21	1.75096e-18
Adipose-	Diabetes	0.63	0.55	0.71	3.21889e-13	1.23605e-10
Adipose+	Diabetes	2.41	2.23	2.61	6.4131e-106	2.46263e-103
Artery-	Diabetes	1.39	1.28	1.52	2.02003e-13	7.75692e-11
Artery+	Diabetes	1.15	1.04	1.27	0.00486024	1
Brain-	Diabetes	0.67	0.59	0.75	2.32716e-11	8.93628e-09
Brain+	Diabetes	1.91	1.76	2.08	9.36395e-52	3.59576e-49
Heart-	Diabetes	1.3	1.19	1.43	1.5966e-08	6.13095e-06
Heart+	Diabetes	1.2	1.09	1.33	0.000321514	0.123461
Immune-	Diabetes	0.66	0.59	0.74	4.31986e-12	1.65883e-09
Immune+	Diabetes	1.83	1.69	1.99	1.31468e-46	5.04838e-44
Intestine-	Diabetes	0.6	0.53	0.68	2.38896e-16	9.17359e-14
Intestine+	Diabetes	2.07	1.91	2.24	4.45839e-70	1.71202e-67
Kidney-	Diabetes	0.62	0.54	0.71	2.7935e-12	1.0727e-09
Kidney+	Diabetes	2.84	2.62	3.07	1.95671e-148	7.51378e-146
Liver-	Diabetes	0.92	0.83	1.02	0.118842	1
Liver+	Diabetes	1.46	1.33	1.6	9.94118e-17	3.81741e-14
Lung-	Diabetes	0.9	0.81	1	0.0421131	1
Lung+	Diabetes	1.4	1.28	1.53	4.6633e-13	1.79071e-10
Muscle-	Diabetes	1	0.91	1.11	0.931607	1
Muscle+	Diabetes	1.33	1.21	1.45	2.24342e-09	8.61475e-07
Pancreas-	Diabetes	0.88	0.79	0.98	0.0191878	1
Pancreas+	Diabetes	1.85	1.7	2.01	6.2118e-45	2.38533e-42
Protein-	Cirrhosis	0.92	0.66	1.28	0.603607	1
Protein+	Cirrhosis	1.87	1.44	2.43	3.13359e-06	0.0012033
Adipose-	Cirrhosis	0.74	0.49	1.1	0.130337	1
Adipose+	Cirrhosis	3.16	2.49	4.01	2.74471e-21	1.05397e-18
Artery-	Cirrhosis	0.68	0.47	0.99	0.0464433	1
Artery+	Cirrhosis	2.02	1.56	2.61	8.3885e-08	3.22119e-05
Brain-	Cirrhosis	0.61	0.4	0.92	0.0181009	1
Brain+	Cirrhosis	2.69	2.11	3.43	1.65467e-15	6.35393e-13
Heart-	Cirrhosis	0.77	0.53	1.13	0.178528	1
Heart+	Cirrhosis	2.37	1.84	3.06	2.65408e-11	1.01917e-08
Immune-	Cirrhosis	0.56	0.37	0.87	0.00950993	1
Immune+	Cirrhosis	2.95	2.33	3.73	3.21175e-19	1.23331e-16
Intestine-	Cirrhosis	0.42	0.26	0.68	0.000424868	0.163149
Intestine+	Cirrhosis	2.85	2.25	3.6	3.16182e-18	1.21414e-15
Kidney-	Cirrhosis	0.39	0.23	0.67	0.000691426	0.265507
Kidney+	Cirrhosis	2.9	2.27	3.69	6.62251e-18	2.54304e-15
Liver-	Cirrhosis	0.65	0.44	0.96	0.0317198	1
Liver+	Cirrhosis	2.36	1.84	3.02	9.44805e-12	3.62805e-09
Lung-	Cirrhosis	0.77	0.53	1.1	0.151402	1
Lung+	Cirrhosis	1.94	1.49	2.52	6.33866e-07	0.000243405
Muscle-	Cirrhosis	1.32	0.98	1.78	0.0700253	1
Muscle+	Cirrhosis	1.35	1	1.82	0.0468191	1
Pancreas-	Cirrhosis	0.79	0.54	1.16	0.229811	1
Pancreas+	Cirrhosis	2.94	2.31	3.75	2.46802e-18	9.47719e-16
Protein-	Osteoarthritis	0.92	0.86	0.98	0.0113617	1
Protein+	Osteoarthritis	1.27	1.19	1.35	6.73787e-14	2.58734e-11
Adipose-	Osteoarthritis	0.78	0.73	0.84	2.98971e-11	1.14805e-08
Adipose+	Osteoarthritis	1.39	1.31	1.48	8.17244e-27	3.13822e-24
Artery-	Osteoarthritis	0.89	0.83	0.95	0.000653059	0.250774
Artery+	Osteoarthritis	1.2	1.12	1.28	1.91903e-08	7.36909e-06
Brain-	Osteoarthritis	0.88	0.82	0.94	0.000236725	0.0909022
Brain+	Osteoarthritis	1.19	1.12	1.27	6.93776e-08	2.6641e-05
Heart-	Osteoarthritis	1	0.93	1.07	0.936455	1
Heart+	Osteoarthritis	1.12	1.05	1.19	0.000767349	0.294662
Immune-	Osteoarthritis	0.9	0.84	0.97	0.00279544	1
Immune+	Osteoarthritis	1.27	1.19	1.35	3.05629e-14	1.17362e-11
Intestine-	Osteoarthritis	0.87	0.81	0.93	6.94454e-05	0.0266671
Intestine+	Osteoarthritis	1.32	1.24	1.4	7.32518e-19	2.81287e-16
Kidney-	Osteoarthritis	0.96	0.9	1.03	0.30703	1
Kidney+	Osteoarthritis	1.33	1.25	1.42	3.31865e-18	1.27436e-15
Liver-	Osteoarthritis	0.9	0.85	0.97	0.00331069	1
Liver+	Osteoarthritis	1.14	1.07	1.22	4.07011e-05	0.0156292
Lung-	Osteoarthritis	0.94	0.88	1	0.0666816	1
Lung+	Osteoarthritis	1.12	1.05	1.19	0.000742793	0.285233
Muscle-	Osteoarthritis	0.88	0.82	0.94	0.000251274	0.0964891
Muscle+	Osteoarthritis	1.24	1.16	1.32	1.89264e-11	7.26772e-09
Pancreas-	Osteoarthritis	0.99	0.93	1.06	0.779755	1
Pancreas+	Osteoarthritis	1.15	1.07	1.22	4.09059e-05	0.0157079
Protein-	Osteoporosis	0.74	0.47	1.16	0.191886	1
Protein+	Osteoporosis	1.83	1.29	2.58	0.000624177	0.239684
Adipose-	Osteoporosis	0.92	0.61	1.41	0.707465	1
Adipose+	Osteoporosis	1.29	0.88	1.9	0.194379	1
Artery-	Osteoporosis	0.54	0.33	0.9	0.0183368	1
Artery+	Osteoporosis	1.6	1.13	2.27	0.00802011	1
Brain-	Osteoporosis	0.72	0.45	1.16	0.178743	1
Brain+	Osteoporosis	1.94	1.37	2.73	0.000162883	0.0625471
Heart-	Osteoporosis	0.52	0.31	0.87	0.0125747	1
Heart+	Osteoporosis	1.18	0.82	1.72	0.377323	1
Immune-	Osteoporosis	0.81	0.52	1.26	0.347899	1
Immune+	Osteoporosis	1.72	1.21	2.44	0.0024522	0.941646
Intestine-	Osteoporosis	0.81	0.52	1.25	0.344289	1
Intestine+	Osteoporosis	1.34	0.92	1.96	0.124289	1
Kidney-	Osteoporosis	1.03	0.67	1.57	0.909118	1
Kidney+	Osteoporosis	1.34	0.91	1.97	0.138821	1
Liver-	Osteoporosis	0.99	0.66	1.49	0.954561	1
Liver+	Osteoporosis	1.3	0.89	1.91	0.180067	1
Lung-	Osteoporosis	1.25	0.85	1.83	0.260898	1
Lung+	Osteoporosis	1.47	1.01	2.15	0.0438108	1
Muscle-	Osteoporosis	1.06	0.68	1.63	0.805822	1
Muscle+	Osteoporosis	2.15	1.54	3	6.38832e-06	0.00245311
Pancreas-	Osteoporosis	1.15	0.78	1.71	0.481454	1
Pancreas+	Osteoporosis	1.46	1	2.12	0.0500277	1
Protein-	Schizophrenia	0.95	0.57	1.59	0.853048	1
Protein+	Schizophrenia	1.37	0.87	2.16	0.173325	1
Adipose-	Schizophrenia	1.13	0.67	1.88	0.648994	1
Adipose+	Schizophrenia	2.01	1.32	3.06	0.00118668	0.455683
Artery-	Schizophrenia	1.39	0.9	2.16	0.141493	1
Artery+	Schizophrenia	0.8	0.46	1.41	0.446737	1
Brain-	Schizophrenia	1.59	0.99	2.55	0.0542794	1
Brain+	Schizophrenia	2.51	1.66	3.81	1.34858e-05	0.00517855
Heart-	Schizophrenia	1.82	1.16	2.86	0.00861764	1
Heart+	Schizophrenia	1.89	1.2	2.97	0.00620228	1
Immune-	Schizophrenia	1.06	0.64	1.74	0.826687	1
Immune+	Schizophrenia	1.48	0.95	2.32	0.0853113	1
Intestine-	Schizophrenia	0.86	0.5	1.47	0.580076	1
Intestine+	Schizophrenia	1.52	0.98	2.36	0.0625566	1
Kidney-	Schizophrenia	1.03	0.59	1.78	0.923424	1
Kidney+	Schizophrenia	1.41	0.87	2.29	0.166138	1
Liver-	Schizophrenia	1.14	0.7	1.83	0.602083	1
Liver+	Schizophrenia	1.17	0.72	1.9	0.536751	1
Lung-	Schizophrenia	0.77	0.44	1.36	0.36804	1
Lung+	Schizophrenia	1.48	0.95	2.31	0.083128	1
Muscle-	Schizophrenia	0.56	0.29	1.07	0.0800074	1
Muscle+	Schizophrenia	1.28	0.81	2.01	0.297283	1
Pancreas-	Schizophrenia	0.99	0.58	1.69	0.962201	1
Pancreas+	Schizophrenia	2.08	1.37	3.16	0.000542753	0.208417
Protein-	Depression	0.89	0.8	1	0.0518753	1
Protein+	Depression	1.3	1.18	1.44	2.05203e-07	7.8798e-05
Adipose-	Depression	0.78	0.69	0.88	7.14601e-05	0.0274407
Adipose+	Depression	1.54	1.4	1.7	1.60758e-18	6.17312e-16
Artery-	Depression	0.89	0.79	1	0.0413868	1
Artery+	Depression	1.36	1.23	1.5	1.54412e-09	5.92943e-07
Brain-	Depression	0.85	0.75	0.95	0.00627567	1
Brain+	Depression	1.73	1.57	1.9	5.6849e-30	2.183e-27
Heart-	Depression	1	0.89	1.12	0.966762	1
Heart+	Depression	1.3	1.17	1.44	1.08356e-06	0.000416086
Immune-	Depression	0.85	0.75	0.95	0.00487496	1
Immune+	Depression	1.45	1.32	1.6	3.58222e-14	1.37557e-11
Intestine-	Depression	0.87	0.78	0.98	0.0189556	1
Intestine+	Depression	1.53	1.39	1.69	2.8999e-18	1.11356e-15
Kidney-	Depression	0.93	0.83	1.06	0.277493	1
Kidney+	Depression	1.54	1.39	1.71	1.14248e-16	4.38713e-14
Liver-	Depression	0.87	0.78	0.97	0.015624	1
Liver+	Depression	1.17	1.06	1.3	0.00234273	0.899609
Lung-	Depression	1.02	0.91	1.14	0.747856	1
Lung+	Depression	1.48	1.34	1.63	1.45003e-14	5.56812e-12
Muscle-	Depression	0.92	0.82	1.03	0.163475	1
Muscle+	Depression	1.23	1.11	1.36	8.25344e-05	0.0316932
Pancreas-	Depression	0.91	0.81	1.02	0.0913327	1
Pancreas+	Depression	1.32	1.19	1.46	1.4245e-07	5.4701e-05
Protein-	Bipolar disorder	1.24	0.74	2.05	0.415604	1
Protein+	Bipolar disorder	1.53	0.94	2.47	0.0841682	1
Adipose-	Bipolar disorder	0.99	0.56	1.77	0.984132	1
Adipose+	Bipolar disorder	2.04	1.31	3.18	0.00174479	0.669999
Artery-	Bipolar disorder	1.14	0.69	1.89	0.603567	1
Artery+	Bipolar disorder	0.9	0.51	1.59	0.716408	1
Brain-	Bipolar disorder	1.07	0.61	1.88	0.802193	1
Brain+	Bipolar disorder	2.09	1.34	3.27	0.001208	0.46387
Heart-	Bipolar disorder	1.67	1.03	2.7	0.0374131	1
Heart+	Bipolar disorder	1.37	0.81	2.34	0.242725	1
Immune-	Bipolar disorder	0.65	0.34	1.21	0.174289	1
Immune+	Bipolar disorder	1.3	0.8	2.11	0.286371	1
Intestine-	Bipolar disorder	0.53	0.26	1.11	0.0933031	1
Intestine+	Bipolar disorder	2.45	1.62	3.7	2.09186e-05	0.00803275
Kidney-	Bipolar disorder	0.5	0.23	1.08	0.0772826	1
Kidney+	Bipolar disorder	1.01	0.57	1.78	0.96906	1
Liver-	Bipolar disorder	0.95	0.54	1.65	0.849704	1
Liver+	Bipolar disorder	1.49	0.93	2.41	0.0989836	1
Lung-	Bipolar disorder	1.57	0.95	2.6	0.081378	1
Lung+	Bipolar disorder	2.33	1.49	3.65	0.000209205	0.0803349
Muscle-	Bipolar disorder	0.26	0.1	0.72	0.00900245	1
Muscle+	Bipolar disorder	1.68	1.08	2.62	0.0215114	1
Pancreas-	Bipolar disorder	0.54	0.26	1.12	0.0966613	1
Pancreas+	Bipolar disorder	2.11	1.37	3.24	0.000702497	0.269759
Protein-	Cancer	0.89	0.83	0.95	0.000792671	0.304386
Protein+	Cancer	1.24	1.16	1.32	2.15736e-11	8.28426e-09
Adipose-	Cancer	1	0.93	1.07	0.985415	1
Adipose+	Cancer	1.06	0.99	1.13	0.101077	1
Artery-	Cancer	0.99	0.92	1.05	0.696821	1
Artery+	Cancer	1.07	1	1.14	0.0654984	1
Brain-	Cancer	0.99	0.92	1.06	0.739154	1
Brain+	Cancer	1.14	1.07	1.22	0.00010979	0.0421593
Heart-	Cancer	0.99	0.92	1.06	0.716599	1
Heart+	Cancer	1.08	1.01	1.15	0.0273297	1
Immune-	Cancer	0.97	0.91	1.04	0.437491	1
Immune+	Cancer	1.09	1.02	1.17	0.00919493	1
Intestine-	Cancer	0.99	0.92	1.05	0.688677	1
Intestine+	Cancer	1.12	1.05	1.2	0.000788829	0.30291
Kidney-	Cancer	1.02	0.96	1.1	0.499336	1
Kidney+	Cancer	1.04	0.97	1.12	0.21922	1
Liver-	Cancer	0.99	0.93	1.06	0.791593	1
Liver+	Cancer	1.11	1.04	1.18	0.00218978	0.840876
Lung-	Cancer	1.03	0.97	1.1	0.358614	1
Lung+	Cancer	1.1	1.03	1.17	0.00584346	1
Muscle-	Cancer	0.96	0.89	1.03	0.235249	1
Muscle+	Cancer	1.08	1.01	1.16	0.0206013	1
Pancreas-	Cancer	0.89	0.83	0.95	0.000954561	0.366551
Pancreas+	Cancer	1.13	1.05	1.2	0.000422885	0.162388
